# Supplementary material for: Functional Interaction Between the Oncogenic Kinase NEK2 and Sam68 Promotes a Splicing Program Involved in Migration and Invasion in Triple-Negative Breast Cancer
Source: Front Oncol. 2022 Apr 21;12:880654. doi: 10.3389/fonc.2022.880654 (PMC9068942; doi:10.3389/fonc.2022.880654)
Supplement: Supplementary file 2 [file DataSheet_2.zip › Supplementary Table 1.XLSX]

## Sheet: Table 1
Supplementary Table 1. Sequences of si-RNAs used in this study
si-RNA name	siRNA sequence (5'-3')
siCTRL_1	UGGUUUACAUGUCGACUAA
siCTRL_2	UGGUUUACAUGUUGUGUGA
siCTRL_3	UGGUUUACAUGUUUUCUGA
siCTRL_4	UGGUUUACAUGUUUUCCUA
siSAM68_1	GCACCCAUAUGGACGUUAU
siSAM68_2	GAAAGAGCGAGUGCUGAUA
siSAM68_3	UAUGAUGGAUGAUAUCUGU
siSAM68_4	AAAGAUCUCUGUAUUGGGA
si-NEK2_1	GGAUCUGGCUAGUGUAAUU
si-NEK2_2	GCAGACAGAUCCUGGGCAU
si-NEK2_3	GGCAAUACUUAGAUGAAGA
si-NEK2_4	GCUAGAAUAUUAAACCAUG
