# Supplementary material for: Functional Interaction Between the Oncogenic Kinase NEK2 and Sam68 Promotes a Splicing Program Involved in Migration and Invasion in Triple-Negative Breast Cancer
Source: Front Oncol. 2022 Apr 21;12:880654. doi: 10.3389/fonc.2022.880654 (PMC9068942; doi:10.3389/fonc.2022.880654)
Supplement: Supplementary file 2 [file DataSheet_2.zip › Supplementary Table 2.XLSX]

## Sheet: Table 2
Supplementary Table 2. List of sequences of primers used in this study
Primer name	Sequence (5'-3')
InsF (CD44_pETv5 minigene)	CCTGGTGTGTGGGGAGCGT
InsB (CD44_pETv5 minigene)	CCACCCAGCTCCAGTTGTGCCA
ALCAM ex16 FW	GGGAATCGTTGTTGGTCTCCT
ALCAM int16 REV	GACTGGAGTGAGCAAAATTAGCA
ALCAM ex17 REV	CCGAGGTCCTTGTTTACATGTTT
MAPK9 ex10 FW	GAGCTGGTGAAAGGTTGTGTG
MAPK9 ex11 REV	TCATGAACTCTGCTGATGGTGT
MAPK9 int19 REV	AGAACACAGTCTGGAGTGGA
NOL7 ex7 FW	TGCCAACAAGAGGTTACCAGT
NOL7 ex8 rev	CTTTCTGACCATCCACCGTCT
NOL7 ex9 rev	AGC TAA GGA GAG ACT GTG GCA
UGGT2 ex 10 F	TCTCAAATAATGTCCGCTCCAGT
UGGT2 ex 11 R	AAGTTGACTGAAAGAGGCATATCAA
UGGT2 ex 12 R	TGATTTACAGCAATTCTGGTTAGAG
PTEN EX5 FW	AGACCATAACCCACCACAGC
PTEN EX7 REV	TAGCGCCTCTGACTGGGAAT
SP100 ex3 FW	CTGCACACAGCCACGATTTG
SP100 ex5 REV	GGCCCTCGAGGAATGGAAAT
TBC1D23 ex14 F	TGGCTTTGAAGACAAAATCCGT
TBC1D23 ex16 R	TCCCCAATGCTGAAAACAGGC
POLR1B Ex1 FW	GCACGTGGAGTCCTTCAACTA
POLR1B ex3 rev	TTGGCCTCTTTGCAGATGGTC
DLG1 ex20 F	AGGTCGGAGTGATTCCCAGT
DLG1 ex22 R	TTAAAGTTTGAAGGCTCTGAGGA
DLG1 ex 23 R	GGTCCTTGTTCTTGTAGAAGGGG
GULP1 ex8 F	AGGCCAGAAAATTCCTAAAGTGG
GULP1 ex10 R	CCCTGCGATCTGTTTTCTTGT
GULP1 int9 R	ACACACGTTTGCTCACCACTACTG
KTN1-AS1 ex2 F	CGAAGCCGTTAGTCCCTTA
KTN1-AS1 ex3 R	CGATGAACCTTCCGTCTCCA
KTN1-AS1 ex5 R	ATTGAATGGAACAAGCCCAGTT
ZBTB1ex4 FW	CGACTGCACAATGATATGC
ZBTB1 int4 REV	ATCCATGTGCTGCTCCAACT
ZBTB1 ex5 REV	TTGATTCTTCCCCATGTCCTC
ARHGAP12 ex7F	GCTTCATCCCAGCAGCAAAGA
ARHGAP12 ex10R	CGAACCTTTTTCCCATTTTCAGCA
PLCB4 ex20 F	GAGGAAGCTCACCCCGAATTC
PLCB4 ex22 R	TCCACGCCTGCTCATCTTCTA
GALNT10 ex8 FW	ACTGTTCGCCGTGGATCG
GALNT10 int8 REV	GCCAAGAACGGGGCGT
GALNT10 ex9 REV	CTTCCTGTAGATATGGCCCACC
ASPH ex 30 FW	GCTGCAAGATTCGATGTGCC
ASPH ex31 RV	TCTGCTGTGGTGTCAGTTCC
ASPH ex 18 FW	TGTGGAAGAACAGCAGGAAGTA
ASPH ex 19 RV	TTTTGGAGCGTATGGTTAGGC
