# Supplementary material for: Functional Interaction Between the Oncogenic Kinase NEK2 and Sam68 Promotes a Splicing Program Involved in Migration and Invasion in Triple-Negative Breast Cancer
Source: Front Oncol. 2022 Apr 21;12:880654. doi: 10.3389/fonc.2022.880654 (PMC9068942; doi:10.3389/fonc.2022.880654)
Supplement: Supplementary file 2 [file DataSheet_2.zip › Supplementary Table 3.XLSX]

## Sheet: Table 3
Supplementary Table 3. List of the 474 Regulated Genes (Fold-change ≥ 1,5; P-Value ≤ 0,05) in the MDA-MB-231 siSAM68 vs siCTRL comparison
Gene Symbol	Regulation	Fold-Change	P-Value	Adjusted P-Value	Gene Coordinates (hg19)	Entrez Gene ID
TSPAN2	up	4.01	4.01E-46	5.61E-43	chr1(-):115590635-115632121	10100
SCG2	up	2.91	3.36E-130	1.88E-126	chr2(-):224461660-224467217	7857
--	up	2.55	1.39E-23	4.47E-21	chr5(+):56946487-56966816	--
PLAC8	up	2.47	3.40E-18	6.00E-16	chr4(-):84011213-84035911	51316
--	up	2.33	4.51E-18	7.81E-16	chr9(-):111843400-111845685	--
CXADR	up	2.23	1.56E-18	2.87E-16	chr21(+):18885224-18965897	1525
GTF2IP7	up	2.10	2.41E-11	1.54E-09	chr7(-):75719774-75738098	101927126
DAAM1	up	2.10	2.04E-31	1.14E-28	chr14(+):59655362-59838123	23002
ATXN1	up	2.08	6.23E-30	2.99E-27	chr6(-):16299343-16761725	6310
--	up	2.03	2.29E-11	1.48E-09	chrX(+):99929125-99930782	--
ITGB4	up	1.99	8.18E-14	7.94E-12	chr17(+):73717408-73753899	3691
--	up	1.98	1.58E-03	NA	chr16(-):69415254-69415328	--
MTUS1	up	1.97	6.36E-13	5.11E-11	chr8(-):17501304-17658427	57509
TACSTD2	up	1.97	8.86E-22	2.29E-19	chr1(-):59041097-59043823	4070
NACC2	up	1.96	4.54E-28	1.90E-25	chr9(-):138898383-138987131	138151
F11R // TSTD1	up	1.93	1.74E-32	1.08E-29	chr1(-):160965001-161008784	100131187, 50848
HNRNPA1P33	up	1.92	4.96E-10	2.41E-08	chr10(-):47133247-47133868	728643
--	up	1.92	5.46E-22	1.45E-19	chr3(+):12450373-12451916	--
NCEH1	up	1.90	2.18E-34	1.59E-31	chr3(-):172348435-172429014	57552
--	up	1.86	4.95E-07	1.19E-05	chr17(-):79836301-79838982	--
WFDC21P	up	1.84	7.30E-04	5.83E-03	chr17(-):58160927-58165828	645638
HAS3	up	1.83	2.62E-11	1.67E-09	chr16(+):69139467-69152617	3038
PSKH1	up	1.83	5.05E-21	1.15E-18	chr16(+):67927175-67963580	5681
EVI2A	up	1.83	6.33E-33	4.25E-30	chr17(-):29643428-29648767	2123
WEE1	up	1.82	2.91E-21	6.87E-19	chr11(+):9595228-9611531	7465
SGPL1	up	1.81	5.51E-29	2.50E-26	chr10(+):72575704-72640930	8879
--	up	1.81	8.95E-12	6.18E-10	chr1(+):146647181-146649319	--
--	up	1.81	3.42E-04	3.14E-03	chr3(+):152020304-152020588	--
PARD6B	up	1.80	1.72E-10	9.39E-09	chr20(+):49348081-49373280	84612
GPR87	up	1.80	3.37E-39	3.77E-36	chr3(-):151011874-151034636	53836
PATJ	up	1.78	1.54E-19	3.18E-17	chr1(+):62208149-62644347	10207
ZC3HAV1L	up	1.77	1.07E-16	1.61E-14	chr7(-):138706244-138720833	92092
SLC2A12	up	1.77	1.47E-09	6.43E-08	chr6(-):134308271-134373791	154091
--	up	1.76	1.05E-21	2.64E-19	chr9(+):127115752-127121465	--
LRRC8B	up	1.75	4.58E-13	3.79E-11	chr1(+):89990397-90063418	23507
--	up	1.75	7.33E-03	NA	chr19(+):41724986-41725017	--
DHRS3 // MIR6730	up	1.75	1.30E-08	4.64E-07	chr1(-):12627939-12677724	102466722, 9249
FAM160B1	up	1.75	3.45E-25	1.26E-22	chr10(+):116581503-116659585	57700
PGM2L1	up	1.74	2.16E-18	3.85E-16	chr11(-):74041357-74109510	283209
--	up	1.74	1.23E-07	3.47E-06	chr12(+):9769880-9811008	--
LIFR	up	1.73	3.54E-13	3.05E-11	chr5(-):38475065-38595509	3977
PKP2	up	1.73	2.31E-12	1.73E-10	chr12(-):32943680-33049780	5318
ATP8B1	up	1.72	2.11E-22	5.81E-20	chr18(-):55313661-55470327	5205
NHLRC3	up	1.72	8.81E-22	2.29E-19	chr13(+):39612448-39624242	387921
CCNE2	up	1.71	2.53E-24	8.67E-22	chr8(-):95892461-95907482	9134
ZBTB41	up	1.70	1.18E-06	2.50E-05	chr1(-):197122814-197169672	360023
FGD4	up	1.69	5.38E-15	6.15E-13	chr12(+):32638906-32798982	121512
HIST1H2BC	up	1.69	1.49E-02	6.29E-02	chr6(-):26114628-26124158	8347
SERPINB7	up	1.68	6.71E-08	2.02E-06	chr18(+):61420281-61472612	8710
TMEM64	up	1.68	3.37E-08	1.09E-06	chr8(-):91634223-91803859	169200
HIST1H2AJ	up	1.67	8.55E-04	6.64E-03	chr6(-):27782080-27782607	8331
--	up	1.67	1.85E-04	1.89E-03	chr16(-):19869167-19869246	--
--	up	1.67	7.14E-05	8.71E-04	chr12(-):49579254-49579344	--
MIR181A1HG	up	1.67	5.55E-04	4.67E-03	chr1(-):198777132-198906558	100131234
--	up	1.66	1.72E-08	5.96E-07	chr10(-):47135042-47136466	--
PTPRB	up	1.66	1.75E-19	3.54E-17	chr12(-):70910630-71031220	5787
--	up	1.65	1.90E-14	2.06E-12	chr3(+):111441851-111445744	--
CYP1B1	up	1.65	1.36E-13	1.26E-11	chr2(-):38294740-38303325	1545
--	up	1.65	2.11E-09	9.04E-08	chr9(+):95380332-95382807	--
--	up	1.65	1.21E-11	8.18E-10	chr8(-):141530256-141536004	--
S100A4	up	1.65	4.13E-05	5.53E-04	chr1(-):153516095-153518282	6275
HIST1H2BG	up	1.64	2.24E-02	8.42E-02	chr6(-):26215417-26216921	8339
CREBRF	up	1.64	8.00E-11	4.60E-09	chr5(+):172483353-172566291	153222
TSC22D3	up	1.63	7.91E-11	4.57E-09	chrX(-):106956451-107019218	1831
AGO4	up	1.63	5.45E-10	2.64E-08	chr1(+):36273828-36323481	192670
ANKRD33B	up	1.63	1.43E-22	3.99E-20	chr5(+):10564435-10657928	651746
MBNL1-AS1	up	1.63	1.45E-23	4.59E-21	chr3(-):151980425-151987415	401093
FAT4	up	1.63	1.01E-05	1.64E-04	chr4(+):126237567-126414087	79633
SCARNA9	up	1.62	2.57E-02	9.32E-02	chr11(+):93454680-93455032	619383
RMND5A	up	1.62	2.50E-20	5.46E-18	chr2(+):86947414-87005164	64795
GPR1	up	1.62	4.33E-16	5.96E-14	chr2(-):207039828-207082771	2825
TLR3	up	1.62	2.87E-14	3.01E-12	chr4(+):186990309-187008826	7098
--	up	1.62	1.91E-08	6.53E-07	chr8(-):141536768-141539600	--
HIPK3	up	1.62	1.02E-15	1.33E-13	chr11(+):33278218-33378566	10114
ZFHX4	up	1.62	3.64E-12	2.68E-10	chr8(+):77593515-77779520	79776
MALAT1	up	1.62	2.36E-02	8.76E-02	chr11(+):65265233-65273989	378938
AHNAK2	up	1.62	1.85E-05	2.76E-04	chr14(-):105403591-105444694	113146
CHIC1	up	1.61	8.54E-14	8.24E-12	chrX(+):72782981-72906944	53344
FBXO8	up	1.61	7.99E-15	8.82E-13	chr4(-):175157809-175205415	26269
HIST1H1D	up	1.61	2.28E-02	8.54E-02	chr6(-):26234440-26235242	3007
--	up	1.61	7.17E-03	3.58E-02	chr1(+):168218462-168220378	--
PDE4B	up	1.61	9.32E-07	2.04E-05	chr1(+):66258193-66840262	5142
--	up	1.60	1.63E-07	4.40E-06	chr12(+):9811163-9814675	--
SLC17A5	up	1.60	5.28E-18	8.95E-16	chr6(-):74303103-74364057	26503
RNF38	up	1.59	3.03E-09	1.25E-07	chr9(-):36336401-36401195	152006
TLR6	up	1.59	2.29E-15	2.87E-13	chr4(-):38825331-38858438	10333
GM2A	up	1.59	6.11E-18	1.02E-15	chr5(+):150632613-150696998	2760
MFAP3	up	1.59	3.84E-14	3.90E-12	chr5(+):153418519-153437014	4238
SPTAN1	up	1.59	2.80E-19	5.59E-17	chr9(+):131314837-131395944	6709
PIGB	up	1.59	1.51E-11	1.00E-09	chr15(+):55611133-55647845	9488
ARL5B	up	1.59	1.82E-13	1.65E-11	chr10(+):18948313-18966940	221079
--	up	1.59	2.40E-03	1.51E-02	chrX(+):99928327-99928915	--
HIST1H2BD	up	1.58	1.26E-04	1.37E-03	chr6(+):26158349-26171574	3017
HIST1H2BL	up	1.58	3.07E-03	1.84E-02	chr6(-):27775212-27775765	8340
FRRS1	up	1.58	3.29E-08	1.07E-06	chr1(-):100174259-100231349	391059
GJA1	up	1.57	1.00E-06	2.17E-05	chr6(+):121756723-121770890	2697
--	up	1.57	6.78E-10	3.20E-08	chr6(-):150142085-150143820	--
--	up	1.57	2.87E-02	NA	chr3(+):112723316-112723413	--
DAZAP2	up	1.57	3.24E-27	1.33E-24	chr12(+):51632508-51640501	9802
ZBTB47	up	1.57	2.79E-11	1.76E-09	chr3(+):42695176-42709072	92999
PURA	up	1.57	5.25E-08	1.61E-06	chr5(+):139493708-139499000	5813
TRANK1	up	1.57	4.27E-14	4.25E-12	chr3(-):36868309-36986548	9881
DSG2	up	1.56	1.92E-18	3.46E-16	chr18(+):29077967-29128968	1829
DCP1A	up	1.56	4.59E-07	1.11E-05	chr3(-):53317447-53381654	55802
ZXDA	up	1.56	2.46E-10	1.29E-08	chrX(-):57931864-57938562	7789
EMB	up	1.56	3.51E-08	1.12E-06	chr5(-):49692031-49737234	133418
PBXIP1	up	1.56	1.50E-11	1.00E-09	chr1(-):154916552-154928639	57326
CD274	up	1.56	3.22E-09	1.33E-07	chr9(+):5450499-5470567	29126
NOXA1	up	1.55	1.43E-03	1.00E-02	chr9(+):140317847-140328864	10811
RPS18P9	up	1.55	2.60E-05	3.71E-04	chr6(+):149914752-149915718	645958
TET1	up	1.55	6.22E-09	2.38E-07	chr10(+):70320117-70454238	80312
HIST1H4H	up	1.55	4.43E-02	1.39E-01	chr6(-):26281283-26285766	8365
FOXA1	up	1.55	5.26E-11	3.16E-09	chr14(-):38058759-38069245	3169
BBS12	up	1.55	3.42E-09	1.40E-07	chr4(+):123653857-123666097	166379
--	up	1.55	5.47E-08	1.68E-06	chr7(+):30407454-30412408	--
ORAI3	up	1.55	1.12E-08	4.07E-07	chr16(+):30960405-30966258	93129
ITGB8	up	1.55	6.57E-04	5.35E-03	chr7(+):20370325-20455381	3696
--	up	1.54	2.10E-02	8.05E-02	chr1(+):168215910-168215939	--
ZNF273	up	1.54	7.91E-11	4.57E-09	chr7(+):64342871-64391955	10793
ZCCHC24	up	1.54	6.56E-24	2.16E-21	chr10(-):81142081-81205386	219654
RHOB	up	1.54	1.56E-11	1.03E-09	chr2(+):20646830-20649202	388
HIST1H1C	up	1.54	1.45E-08	5.11E-07	chr6(-):26055781-26056701	3006
ZNF460	up	1.53	2.50E-02	9.14E-02	chr19(+):57791419-57805436	10794
BTN3A2	up	1.53	2.39E-11	1.54E-09	chr6(+):26365387-26378548	11118
PIK3R3	up	1.53	7.28E-13	5.73E-11	chr1(-):46505812-46642167	8503
CAV1	up	1.53	3.05E-30	1.55E-27	chr7(+):116164839-116201238	857
CDH10	up	1.53	1.62E-07	4.39E-06	chr5(-):24487210-24645087	1008
FZD7	up	1.53	4.39E-09	1.73E-07	chr2(+):202899310-202903160	8324
IL1RAP	up	1.53	1.15E-13	1.09E-11	chr3(+):190231840-190374985	3556
GFRA1	up	1.53	2.83E-06	5.44E-05	chr10(-):117816444-118033157	2674
C6orf62	up	1.53	9.53E-08	2.78E-06	chr6(-):24705092-24720620	81688
--	up	1.52	2.28E-10	1.22E-08	chr11(-):129103673-129153059	--
CARNMT1	up	1.52	9.83E-14	9.43E-12	chr9(-):77595714-77643346	138199
PCMTD1	up	1.52	4.73E-09	1.85E-07	chr8(-):52730135-52811746	115294
VWDE	up	1.52	8.71E-07	1.93E-05	chr7(-):12370509-12443852	221806
--	up	1.52	7.31E-03	3.63E-02	chr16(-):19869658-19869689	--
ANXA2R	up	1.52	6.90E-05	8.47E-04	chr5(-):43039183-43040447	389289
ATP6V1A	up	1.52	1.91E-05	2.83E-04	chr3(+):113465664-113530904	523
ABHD3	up	1.52	4.95E-10	2.41E-08	chr18(-):19230858-19284766	171586
LINC00472	up	1.52	5.74E-15	6.50E-13	chr6(-):72117567-72130448	79940
IL15	up	1.52	7.92E-04	6.23E-03	chr4(+):142557723-142655138	3600
LMLN	up	1.51	2.48E-08	8.22E-07	chr3(+):197687071-197770591	89782
MECOM	up	1.51	1.45E-21	3.54E-19	chr3(-):168801287-169381563	2122
--	up	1.51	1.00E-06	2.17E-05	chr16(-):19869477-19869567	--
ADGRG6	up	1.51	6.13E-10	2.93E-08	chr6(+):142622996-142767401	57211
OLFML2B	up	1.51	5.72E-05	7.25E-04	chr1(-):161940897-161994255	25903
PPP2R1B	up	1.50	1.56E-15	1.99E-13	chr11(-):111597625-111637169	5519
--	up	1.50	1.50E-10	8.30E-09	chr6(+):52529199-52533951	--
FAM214A	up	1.50	8.30E-06	1.40E-04	chr15(-):52873530-52970954	56204
ARL14	up	1.50	2.65E-06	5.13E-05	chr3(+):160394947-160396233	80117
LLGL2	up	1.50	3.33E-05	4.57E-04	chr17(+):73521783-73571289	3993
IPMK	up	1.50	2.75E-10	1.43E-08	chr10(-):59951278-60027698	253430
TAF11	up	1.50	5.85E-15	6.59E-13	chr6(-):34845555-34855848	6882
ARL2BP	up	1.50	3.99E-13	3.36E-11	chr16(+):57279038-57287545	23568
KHDRBS1	down	22.98	0.00E+00	0.00E+00	chr1(+):32479295-32526460	10657
--	down	4.41	1.28E-25	4.78E-23	chr3(+):99516298-99518054	--
IGSF10	down	4.13	8.53E-68	2.86E-64	chr3(-):151153778-151176501	285313
PIK3AP1	down	3.90	7.18E-33	4.64E-30	chr10(-):98353069-98480279	118788
SIRPB1	down	3.74	1.83E-35	1.54E-32	chr20(-):1543568-1600689	10326
BCL2A1	down	3.72	2.37E-23	7.24E-21	chr15(-):80253233-80263643	597
BTBD1	down	3.49	1.40E-135	1.17E-131	chr15(-):83685183-83736106	53339
IL24	down	3.23	3.77E-15	4.42E-13	chr1(+):207070788-207077484	11009
RBPMS2	down	3.21	7.73E-18	1.26E-15	chr15(-):65032097-65067786	348093
MIR31HG	down	3.09	2.01E-49	3.37E-46	chr9(-):21454267-21559698	554202
STC1	down	3.04	1.03E-11	6.97E-10	chr8(-):23699434-23712320	6781
CDH11	down	3.04	1.02E-31	5.89E-29	chr16(-):64977659-65156040	1009
RELN	down	2.98	3.45E-22	9.34E-20	chr7(-):103112231-103629995	5649
CXCL1	down	2.90	9.05E-20	1.90E-17	chr4(+):74735109-74737018	2919
EGR1	down	2.81	3.60E-19	7.02E-17	chr5(+):137801169-137805189	1958
CSF2	down	2.79	8.71E-10	4.03E-08	chr5(+):131409485-131411863	1437
MEST	down	2.73	6.07E-31	3.18E-28	chr7(+):130126016-130146138	4232
IL11	down	2.71	5.79E-23	1.67E-20	chr19(-):55875748-55881831	3589
COL8A1	down	2.69	6.23E-36	5.50E-33	chr3(+):99357440-99515577	1295
VAT1L	down	2.65	3.12E-26	1.19E-23	chr16(+):77822461-78014003	57687
KCNG1	down	2.62	1.89E-13	1.70E-11	chr20(-):49620194-49639677	3755
CXCL8	down	2.55	1.05E-20	2.35E-18	chr4(+):74606223-74609431	3576
--	down	2.49	4.69E-10	2.31E-08	chrUn_gl000220(+):133778-134256	--
MIEF1	down	2.49	7.14E-49	1.09E-45	chr22(+):39896105-39914139	54471
NUP188 // PHYHD1	down	2.48	1.74E-117	7.30E-114	chr9(+):131683174-131769374	23511, 254295
IL1B	down	2.46	2.23E-29	1.04E-26	chr2(-):113587332-113594357	3553
CLCN4	down	2.46	1.59E-36	1.48E-33	chrX(+):10124985-10205700	1183
ZNF185	down	2.44	5.96E-24	2.00E-21	chrX(+):152082986-152142024	7739
MGAT5	down	2.41	2.41E-35	1.93E-32	chr2(+):135011825-135212191	4249
SRD5A1	down	2.38	7.52E-39	7.42E-36	chr5(+):6633435-6669673	6715
KRT34	down	2.37	9.50E-12	6.51E-10	chr17(-):39533903-39538655	3885
--	down	2.37	2.39E-61	5.73E-58	chr5(+):6671219-6674476	--
EDNRA	down	2.35	2.01E-08	6.82E-07	chr4(+):148402069-148466106	1909
PARVA	down	2.29	1.75E-67	4.90E-64	chr11(+):12399026-12556903	55742
WT1	down	2.27	2.01E-14	2.17E-12	chr11(-):32409324-32457087	7490
FCRLB	down	2.26	1.93E-07	5.15E-06	chr1(+):161691334-161697932	127943
KRTAP2-3 // KRTAP2-4	down	2.23	4.16E-05	5.56E-04	chr17(-):39210750-39222131	730755, 85294
--	down	2.22	2.37E-10	1.26E-08	chr4(+):157507131-157511181	--
DCLK1	down	2.22	3.94E-13	3.34E-11	chr13(-):36342789-36705514	9201
ZNFX1	down	2.21	1.68E-42	2.01E-39	chr20(-):47854486-47894963	57169
CORO2B	down	2.20	5.35E-14	5.28E-12	chr15(+):68810712-69020145	10391
CHST2	down	2.16	8.14E-19	1.53E-16	chr3(+):142838173-142842855	9435
POLD2	down	2.16	3.64E-23	1.07E-20	chr7(-):44154280-44163169	5425
IL13RA2	down	2.15	5.30E-10	2.57E-08	chrX(-):114238536-114252217	3598
SLC22A31	down	2.14	5.96E-11	3.52E-09	chr16(-):89262169-89266529	146429
ESM1	down	2.14	2.75E-12	2.04E-10	chr5(-):54273716-54281421	11082
MMP1	down	2.14	5.94E-08	1.80E-06	chr11(-):102660641-102671122	4312
SHANK1	down	2.13	1.47E-12	1.12E-10	chr19(-):51162514-51220195	50944
ARHGAP31	down	2.12	2.16E-11	1.40E-09	chr3(+):119013220-119138322	57514
TMEM41A	down	2.10	5.64E-30	2.78E-27	chr3(-):185205386-185224619	90407
ULBP2	down	2.10	1.55E-19	3.18E-17	chr6(+):150263074-150270366	80328
KIF5C	down	2.10	4.62E-15	5.35E-13	chr2(+):149632792-149883273	3800
AFAP1L1	down	2.07	2.74E-15	3.36E-13	chr5(+):148651401-148723196	134265
SNAP25	down	2.07	1.63E-10	8.92E-09	chr20(+):10199446-10288067	6616
--	down	2.07	3.47E-18	6.06E-16	chr14(+):60606871-60610109	--
CXCL3	down	2.07	2.09E-06	4.16E-05	chr4(-):74902314-74904524	2921
PSMD9	down	2.06	9.68E-22	2.46E-19	chr12(+):122326637-122355770	5715
NLRP3	down	2.04	2.29E-15	2.87E-13	chr1(+):247579458-247612404	114548
--	down	2.04	6.86E-32	4.11E-29	chr17(-):45128660-45131432	--
PALM3	down	2.04	5.05E-12	3.60E-10	chr19(-):14164179-14169971	342979
MTSS1	down	2.04	1.02E-05	1.65E-04	chr8(-):125563013-125740748	9788
RPTOR	down	2.04	6.98E-39	7.32E-36	chr17(+):78518619-78940173	57521
--	down	2.04	6.12E-15	6.84E-13	chrX(-):73416194-73418548	--
FGF1	down	2.01	1.22E-16	1.79E-14	chr5(-):141971740-142077635	2246
XDH	down	2.01	2.01E-16	2.86E-14	chr2(-):31557188-31637611	7498
MARCH3	down	1.99	6.28E-06	1.10E-04	chr5(-):126203406-126366500	115123
TMEFF2	down	1.99	5.63E-11	3.36E-09	chr2(-):192813775-193060439	23671
LYRM4-AS1	down	1.99	1.48E-08	5.21E-07	chr6(+):5004050-5240729	100129461
AGO3	down	1.99	6.14E-18	1.02E-15	chr1(+):36396319-36522062	192669
MTHFD2	down	1.97	9.16E-52	1.92E-48	chr2(+):74425690-74442422	10797
TGM2	down	1.97	2.42E-31	1.31E-28	chr20(-):36755790-36794980	7052
MFN2	down	1.96	2.27E-51	4.24E-48	chr1(+):12040238-12073572	9927
CCL5	down	1.94	7.59E-07	1.71E-05	chr17(-):34198498-34207377	6352
ANXA10	down	1.92	8.64E-10	4.00E-08	chr4(+):169013688-169108893	11199
TET3	down	1.90	8.89E-13	6.93E-11	chr2(+):74213531-74335300	200424
MMD	down	1.89	4.50E-16	6.13E-14	chr17(-):53469974-53499341	23531
FAM222A	down	1.89	1.26E-08	4.52E-07	chr12(+):110152187-110208311	84915
NDRG1	down	1.88	3.17E-10	1.63E-08	chr8(-):134249414-134309829	10397
PLAT	down	1.88	8.53E-20	1.81E-17	chr8(-):42032236-42065242	5327
RFTN1	down	1.87	4.19E-14	4.21E-12	chr3(-):16357353-16555222	23180
--	down	1.86	7.21E-19	1.38E-16	chr17(-):45125431-45128397	--
DOCK4	down	1.86	9.87E-11	5.61E-09	chr7(-):111366165-111846462	9732
FLRT2	down	1.86	2.80E-06	5.39E-05	chr14(+):85996488-86094272	23768
ROM1	down	1.86	2.95E-11	1.85E-09	chr11(+):62380213-62382590	6094
GCSHP3	down	1.85	1.76E-11	1.16E-09	chr2(-):206980285-206987048	100329109
BEND4	down	1.85	1.19E-06	2.52E-05	chr4(-):42112870-42154895	389206
KLHDC7B	down	1.85	8.97E-06	1.48E-04	chr22(+):50986462-50989451	113730
RASSF2	down	1.85	2.98E-06	5.67E-05	chr20(-):4760670-4804291	9770
TNFAIP3	down	1.84	2.88E-08	9.47E-07	chr6(+):138188325-138204450	7128
AK5	down	1.83	1.89E-23	5.86E-21	chr1(+):77747662-78025654	26289
G0S2	down	1.82	1.84E-10	9.92E-09	chr1(+):209848670-209849734	50486
NPAS2	down	1.82	9.32E-09	3.45E-07	chr2(+):101436613-101613287	4862
SAP30L	down	1.82	1.98E-16	2.84E-14	chr5(+):153825517-153840612	79685
CCNE1	down	1.81	5.25E-08	1.61E-06	chr19(+):30302901-30315224	898
FAM83A	down	1.81	1.36E-04	1.46E-03	chr8(+):124191287-124222319	84985
--	down	1.81	6.45E-04	5.27E-03	chr17(+):33594996-33595086	--
FOXC2	down	1.80	9.56E-06	1.56E-04	chr16(+):86600817-86602539	2303
TFAP2C	down	1.80	1.18E-12	9.10E-11	chr20(+):55204358-55214336	7022
FURIN	down	1.80	3.62E-20	7.79E-18	chr15(+):91411822-91426688	5045
APCDD1L	down	1.79	8.59E-06	1.43E-04	chr20(-):57034162-57089994	164284
TM4SF1	down	1.79	2.49E-14	2.63E-12	chr3(-):149086805-149095568	4071
ABI3BP	down	1.79	1.12E-04	1.24E-03	chr3(-):100468181-100712334	25890
ARHGAP22	down	1.79	4.70E-10	2.31E-08	chr10(-):49654068-49864310	58504
DUSP3	down	1.78	3.57E-45	4.60E-42	chr17(-):41843490-41856368	1845
NFKBIZ	down	1.78	7.95E-10	3.70E-08	chr3(+):101546834-101579869	64332
TMEM185B	down	1.78	9.55E-35	7.29E-32	chr2(-):120975047-120980984	79134
PTGS2	down	1.78	6.98E-07	1.60E-05	chr1(-):186640945-186649559	5743
DUSP6	down	1.78	6.93E-13	5.48E-11	chr12(-):89741602-89746636	1848
HKDC1	down	1.77	6.12E-10	2.93E-08	chr10(+):70980059-71027314	80201
WDR37	down	1.77	1.03E-09	4.64E-08	chr10(+):1095478-1178237	22884
SCN1B	down	1.77	1.76E-04	1.81E-03	chr19(+):35518015-35531352	6324
NGF	down	1.76	3.27E-07	8.20E-06	chr1(-):115828537-115880865	4803
NUP50-AS1	down	1.76	1.98E-09	8.51E-08	chr22(-):45529639-45559718	100506714
FAIM2	down	1.76	7.06E-04	5.68E-03	chr12(-):50260679-50297760	23017
CDC23	down	1.75	2.00E-33	1.40E-30	chr5(-):137520373-137549032	8697
37865	down	1.75	1.14E-13	1.09E-11	chr22(+):42372931-42394343	55964
NTM	down	1.75	1.33E-04	1.43E-03	chr11(+):131240371-132206716	50863
CCNJL	down	1.75	2.00E-07	5.33E-06	chr5(-):159678659-159766599	79616
DNAJC3	down	1.75	1.67E-13	1.55E-11	chr13(+):96329393-96447243	5611
PITPNC1	down	1.75	1.19E-09	5.32E-08	chr17(+):65373397-65693377	26207
PDE4A	down	1.75	1.76E-06	3.59E-05	chr19(+):10527449-10580307	5141
SMTN	down	1.74	6.40E-14	6.28E-12	chr22(+):31477282-31500609	6525
SCD	down	1.74	2.03E-16	2.86E-14	chr10(+):102106772-102124591	6319
DUSP9	down	1.74	3.90E-05	5.25E-04	chrX(+):152907897-152916780	1852
SLC30A3	down	1.74	3.99E-06	7.32E-05	chr2(-):27476091-27498685	7781
SUV39H2	down	1.74	1.51E-24	5.40E-22	chr10(+):14920782-14946302	79723
TBX2	down	1.74	1.07E-06	2.30E-05	chr17(+):59477257-59486825	6909
IL6	down	1.74	1.74E-06	3.56E-05	chr7(+):22766761-22771621	3569
JAM2	down	1.74	1.41E-07	3.86E-06	chr21(+):27011594-27089864	58494
COL27A1	down	1.73	2.43E-08	8.10E-07	chr9(+):116917825-117074795	85301
ARID3A	down	1.73	1.25E-13	1.18E-11	chr19(+):926037-972807	1820
WIPF1	down	1.73	2.54E-06	4.94E-05	chr2(-):175424303-175547627	7456
FOXC1	down	1.73	5.79E-13	4.69E-11	chr6(+):1610677-1614132	2296
--	down	1.72	1.10E-02	NA	chr14(+):52021413-52021435	--
PHLDA2	down	1.72	1.62E-07	4.39E-06	chr11(-):2949503-2950650	7262
ABHD17C	down	1.71	2.67E-13	2.36E-11	chr15(+):80987652-81047960	58489
MIR146A // MIR3142HG	down	1.71	1.02E-05	1.65E-04	chr5(+):159895245-159914431	107075116, 406938
POLR3B	down	1.71	1.91E-16	2.77E-14	chr12(+):106751436-106903975	55703
RAB3B	down	1.71	1.74E-13	1.59E-11	chr1(-):52373628-52456436	5865
RGMB	down	1.70	4.32E-10	2.16E-08	chr5(+):98104997-98132196	285704
CXCL6	down	1.70	3.31E-04	3.07E-03	chr4(+):74702273-74704476	6372
DAB2IP	down	1.70	4.29E-10	2.15E-08	chr9(+):124329161-124547807	153090
FZD8 // MIR4683	down	1.69	5.68E-10	2.74E-08	chr10(-):35927177-35930366	100616500, 8325
ATG101	down	1.69	7.38E-14	7.20E-12	chr12(+):52463758-52471278	60673
SH3RF3	down	1.69	5.45E-08	1.67E-06	chr2(+):109745997-110262213	344558
HMGA2	down	1.69	6.77E-09	2.56E-07	chr12(+):66217911-66360075	8091
UNC5A	down	1.69	5.06E-06	9.09E-05	chr5(+):176237560-176307897	90249
CD177	down	1.69	1.67E-07	4.50E-06	chr19(+):43857811-43867323	57126
NCK2	down	1.69	1.43E-05	2.20E-04	chr2(+):106361520-106510730	8440
NT5E	down	1.69	1.30E-08	4.64E-07	chr6(+):86159302-86205509	4907
SLC36A4	down	1.68	2.51E-15	3.10E-13	chr11(-):92877337-92931141	120103
SLC4A8	down	1.68	6.81E-08	2.04E-06	chr12(+):51785101-51909547	9498
FOXK1	down	1.68	2.43E-07	6.35E-06	chr7(+):4721930-4811074	221937
THSD4	down	1.68	9.46E-09	3.49E-07	chr15(+):71389291-72075722	79875
CKB	down	1.68	2.77E-06	5.33E-05	chr14(-):103985996-103989196	1152
MIR6788 // PIEZO2	down	1.67	3.18E-06	6.01E-05	chr18(-):10670245-11148761	102466735, 63895
OPN3	down	1.67	1.75E-13	1.59E-11	chr1(-):241756452-241803701	23596
TMEM55A	down	1.67	1.27E-08	4.54E-07	chr8(-):92006499-92053203	55529
RAP2B	down	1.66	1.26E-20	2.77E-18	chr3(+):152880001-152888413	5912
RAP1GAP2	down	1.66	2.94E-07	7.49E-06	chr17(+):2680350-2941034	23108
LEF1	down	1.66	1.58E-06	3.27E-05	chr4(-):108968701-109090112	51176
--	down	1.66	1.29E-02	NA	chr17(-):45132942-45132968	--
BATF3	down	1.66	3.30E-05	4.54E-04	chr1(-):212859760-212873327	55509
HBEGF	down	1.65	2.76E-07	7.13E-06	chr5(-):139712429-139728927	1839
MAP4K4	down	1.65	3.65E-11	2.23E-09	chr2(+):102314165-102511151	9448
ISG20	down	1.65	1.54E-09	6.71E-08	chr15(+):89178868-89199575	3669
SNX16	down	1.65	1.47E-06	3.07E-05	chr8(-):82711820-82754521	64089
SYNM	down	1.65	2.42E-15	3.01E-13	chr15(+):99638420-99675800	23336
ADGRB1	down	1.65	7.51E-17	1.15E-14	chr8(+):143545377-143626368	575
SHROOM2	down	1.65	2.41E-08	8.05E-07	chrX(+):9754496-9917481	357
TMEM200A	down	1.65	8.29E-09	3.10E-07	chr6(+):130686879-130764507	114801
DNAJC16	down	1.65	1.16E-17	1.85E-15	chr1(+):15853308-15918872	23341
YIPF6	down	1.65	3.07E-07	7.75E-06	chrX(+):67695110-67757127	286451
VEPH1	down	1.65	4.40E-08	1.38E-06	chr3(-):156977531-157221418	79674
GNAZ	down	1.65	1.17E-12	9.02E-11	chr22(+):23412533-23467222	2781
YAP1	down	1.64	3.37E-21	7.75E-19	chr11(+):101981181-102104154	10413
2011-09-01	down	1.64	2.91E-19	5.74E-17	chr4(+):77870867-77959767	55752
HHEX	down	1.64	9.11E-06	1.50E-04	chr10(+):94448636-94455406	3087
CDKN1A	down	1.64	8.14E-29	3.59E-26	chr6(+):36644237-36655114	1026
KAT2B	down	1.64	6.25E-11	3.68E-09	chr3(+):20081515-20195896	8850
NTN1	down	1.64	3.41E-13	2.95E-11	chr17(+):8924856-9147317	9423
UCN2	down	1.63	4.73E-07	1.14E-05	chr3(-):48599153-48601201	90226
--	down	1.63	6.09E-05	7.63E-04	chr17(-):60694231-60704883	--
STPG1	down	1.63	9.40E-05	1.08E-03	chr1(-):24683490-24741590	90529
HPSE	down	1.63	4.58E-09	1.80E-07	chr4(-):84213615-84256306	10855
CAMK2N1	down	1.63	9.12E-18	1.47E-15	chr1(-):20808885-20812728	55450
C3orf67	down	1.63	3.76E-09	1.52E-07	chr3(-):58711595-59035758	200844
SPRY4	down	1.62	4.20E-08	1.32E-06	chr5(-):141689992-141704620	81848
TTC29	down	1.62	4.77E-05	6.24E-04	chr4(-):147627790-147867038	83894
--	down	1.62	1.88E-05	2.80E-04	chr12(+):113416274-113449528	0
BMP6	down	1.62	3.38E-05	4.63E-04	chr6(+):7726332-7881961	654
--	down	1.62	1.76E-02	7.11E-02	chr16(-):46658670-46658761	--
SLC50A1	down	1.62	6.34E-16	8.45E-14	chr1(+):155107820-155395529	55974
--	down	1.62	6.08E-04	5.02E-03	chr16(+):54319516-54323480	--
IL1A	down	1.62	4.72E-06	8.52E-05	chr2(-):113531493-113542975	3552
MIR6732 // ZC3H12A	down	1.62	1.72E-08	5.96E-07	chr1(+):37940119-37949978	102465438, 80149
CDRT4 // TVP23C // TVP23C-CDRT4	down	1.61	9.72E-19	1.81E-16	chr17(-):15339333-15466945	100533496, 201158, 284040
FAM216A	down	1.61	9.02E-12	6.20E-10	chr12(+):110906220-110928191	29902
PLPPR2	down	1.61	9.82E-10	4.45E-08	chr19(+):11466062-11476372	64748
GP1BB // SEPT5	down	1.61	2.09E-11	1.36E-09	chr22(+):19701987-19713354	2812, 5413
THY1	down	1.61	3.62E-13	3.10E-11	chr11(-):119288652-119295695	7070
EVA1C	down	1.61	9.47E-05	1.08E-03	chr21(+):33784000-33887710	59271
PDE8A	down	1.60	1.55E-08	5.42E-07	chr15(+):85523671-85682376	5151
MX1	down	1.60	2.54E-07	6.61E-06	chr21(+):42792442-42831140	4599
TMEM158	down	1.60	5.90E-08	1.79E-06	chr3(-):45265957-45267814	25907
UST	down	1.60	1.29E-07	3.61E-06	chr6(+):149068271-149398131	10090
NNT-AS1	down	1.60	6.53E-13	5.22E-11	chr5(-):43573287-43603332	100652772
ADGRL2	down	1.60	3.06E-06	5.80E-05	chr1(+):81771884-82458422	23266
MRC2	down	1.60	2.94E-10	1.52E-08	chr17(+):60704762-60770962	9902
PODXL	down	1.60	2.00E-03	1.30E-02	chr7(-):131185023-131241376	5420
STAC	down	1.60	3.84E-14	3.90E-12	chr3(+):36421979-36589496	6769
TMEM217	down	1.59	2.57E-04	2.48E-03	chr6(-):37179954-37225931	221468
ZNF606	down	1.59	2.42E-06	4.75E-05	chr19(-):58478158-58516313	80095
C5orf51	down	1.59	4.45E-13	3.71E-11	chr5(+):41904446-41921737	285636
MX2	down	1.59	1.29E-05	2.02E-04	chr21(+):42733950-42781317	4600
SLFN5	down	1.59	2.70E-10	1.41E-08	chr17(+):33570086-33594739	162394
OSBP2	down	1.59	1.14E-10	6.39E-09	chr22(+):31089768-31303811	23762
SYT1	down	1.59	1.75E-10	9.50E-09	chr12(+):79257773-79845787	6857
--	down	1.59	3.76E-08	1.19E-06	chr7(+):196698-200679	--
PFKFB3	down	1.59	3.31E-10	1.69E-08	chr10(+):6186841-6277508	5209
CBS // CBSL	down	1.59	2.19E-13	1.96E-11	chr21(-):44473299-44496971	102724560, 875
--	down	1.59	4.89E-06	8.83E-05	chr1(-):180918836-180924023	--
NEGR1	down	1.59	1.68E-06	3.44E-05	chr1(-):71868623-72748277	257194
CXCL2	down	1.59	7.79E-03	3.83E-02	chr4(-):74962756-74964997	2920
FHL1	down	1.58	4.57E-13	3.79E-11	chrX(+):135228861-135293518	2273
COL13A1	down	1.58	3.52E-07	8.77E-06	chr10(+):71561644-71718904	1305
ACTA2	down	1.58	2.23E-05	3.22E-04	chr10(-):90694831-90751154	59
SPRED3	down	1.58	2.09E-06	4.16E-05	chr19(+):38880840-38890524	399473
UCHL1	down	1.58	5.60E-13	4.56E-11	chr4(+):41258898-41270445	7345
S100A16	down	1.58	1.03E-28	4.44E-26	chr1(-):153579355-153585644	140576
--	down	1.58	6.78E-03	3.44E-02	chr11(-):67139315-67139810	--
C19orf12	down	1.57	2.47E-08	8.21E-07	chr19(-):30189793-30206696	83636
HLX	down	1.57	1.53E-04	1.60E-03	chr1(+):221052742-221058398	3142
NRGN	down	1.57	2.21E-07	5.82E-06	chr11(+):124609829-124617104	4900
SLC16A2	down	1.57	1.99E-04	2.00E-03	chrX(+):73641250-73753764	6567
IGF2BP2	down	1.57	9.73E-07	2.11E-05	chr3(-):185361527-185542829	10644
KRT15 // MIR6510	down	1.57	2.72E-05	3.86E-04	chr17(-):39669998-39678665	102466658, 3866
UBE2E2	down	1.56	6.66E-03	3.39E-02	chr3(+):23244653-23632296	7325
FEM1B	down	1.56	2.97E-15	3.61E-13	chr15(+):68570141-68588193	10116
--	down	1.56	1.79E-04	1.84E-03	chrX(+):103230502-103232785	--
ECSCR	down	1.56	1.71E-03	1.15E-02	chr5(-):138784245-138842328	641700
TNRC6A	down	1.56	1.69E-15	2.15E-13	chr16(+):24545525-24837545	27327
ICAM1 // ICAM4	down	1.56	3.87E-10	1.96E-08	chr19(+):10329394-10399260	3383, 3386
STK32C	down	1.56	5.75E-04	4.81E-03	chr10(-):134020987-134146063	282974
ENC1	down	1.56	4.69E-17	7.22E-15	chr5(-):73923231-73937249	8507
GEM	down	1.56	6.35E-07	1.47E-05	chr8(-):95261486-95274547	2669
RGS20	down	1.55	3.18E-05	4.42E-04	chr8(+):54764368-54871864	8601
MFSD2A	down	1.55	4.39E-07	1.07E-05	chr1(+):40420784-40439908	84879
MPP4	down	1.55	9.79E-10	4.45E-08	chr2(-):202509598-202563417	58538
SLC22A17	down	1.55	2.13E-07	5.65E-06	chr14(-):23815512-23822121	51310
ROBO4	down	1.55	7.51E-05	9.03E-04	chr11(-):124753587-124767831	54538
RHBDL3	down	1.55	3.31E-04	3.07E-03	chr17(+):30593195-30651680	162494
--	down	1.55	1.07E-07	3.08E-06	chr8(+):42981893-42985905	--
ST6GAL1	down	1.55	2.55E-04	2.47E-03	chr3(+):186648315-186796341	6480
--	down	1.55	2.93E-02	1.02E-01	chr17(+):7485552-7485646	--
ADAM11	down	1.55	6.15E-05	7.69E-04	chr17(+):42836547-42859212	4185
--	down	1.54	4.63E-02	NA	chr20(+):61425952-61426023	--
RASSF8	down	1.54	4.56E-05	6.02E-04	chr12(+):26111961-26232824	11228
TOMM22	down	1.54	2.58E-16	3.61E-14	chr22(+):39077954-39080763	56993
BTBD11	down	1.54	2.80E-09	1.17E-07	chr12(+):107712197-108053419	121551
SLC1A4	down	1.54	6.31E-05	7.83E-04	chr2(+):65215579-65250997	6509
HK1	down	1.54	2.83E-16	3.93E-14	chr10(+):71029756-71161638	3098
DAPK2	down	1.54	2.27E-04	2.24E-03	chr15(-):64199235-64338635	23604
CERS1 // GDF1	down	1.54	6.90E-06	1.18E-04	chr19(-):18979355-19007536	10715, 2657
TCF7	down	1.53	3.39E-04	3.13E-03	chr5(+):133450402-133483927	6932
CORO2A	down	1.53	1.84E-04	1.87E-03	chr9(-):100883259-100954956	7464
C3	down	1.53	5.39E-05	6.91E-04	chr19(-):6677847-6720693	718
SH3BP5L	down	1.53	9.76E-07	2.12E-05	chr1(-):249104645-249120832	80851
GK	down	1.53	5.65E-09	2.19E-07	chrX(+):30671475-30749575	2710
--	down	1.53	7.38E-10	3.45E-08	chr11(-):19732481-19736218	--
THEM4	down	1.53	1.08E-06	2.32E-05	chr1(-):151843342-151882361	117145
POMK	down	1.53	7.67E-04	6.06E-03	chr8(+):42948649-42978323	84197
IRX3	down	1.53	4.58E-08	1.43E-06	chr16(-):54317212-54320378	79191
CRLF1	down	1.53	2.87E-06	5.49E-05	chr19(-):18704037-18717660	9244
ZEB1	down	1.53	3.35E-08	1.08E-06	chr10(+):31607423-31818742	6935
RABL3	down	1.53	5.87E-13	4.73E-11	chr3(-):120405528-120461384	285282
GRAMD1B	down	1.53	1.15E-07	3.26E-06	chr11(+):123396344-123498479	57476
ST3GAL1	down	1.53	2.25E-04	2.22E-03	chr8(-):134467091-134584183	6482
SDE2	down	1.53	4.39E-12	3.16E-10	chr1(-):226170404-226187066	163859
CHCHD3	down	1.53	1.33E-11	8.92E-10	chr7(-):132469624-132766918	54927
ARMCX5 // ARMCX5-GPRASP2 // GPRASP2	down	1.53	1.75E-18	3.20E-16	chrX(+):101854096-101972661	100528062, 114928, 64860
MT1E	down	1.53	1.16E-09	5.18E-08	chr16(+):56659387-56661024	4493
TBC1D25	down	1.53	1.42E-04	1.51E-03	chrX(+):48398075-48420997	4943
ANOS1	down	1.53	2.56E-07	6.64E-06	chrX(-):8496915-8700228	3730
SHANK3	down	1.53	2.51E-09	1.06E-07	chr22(+):51113070-51171638	85358
FOXC2-AS1	down	1.53	2.80E-03	1.71E-02	chr16(-):86598751-86601367	103752587
RPIA	down	1.52	9.26E-06	1.52E-04	chr2(+):88991176-89050452	22934
FCMR	down	1.52	2.06E-07	5.48E-06	chr1(-):207076633-207095378	9214
--	down	1.52	1.33E-09	5.90E-08	chr16(-):58426102-58426707	--
UVSSA	down	1.52	2.89E-04	2.74E-03	chr4(+):1341054-1381837	57654
HAS2	down	1.52	1.60E-04	1.67E-03	chr8(-):122625271-122653680	3037
ARHGAP1	down	1.52	6.67E-07	1.53E-05	chr11(-):46698625-46722215	392
C8orf33	down	1.52	2.81E-07	7.24E-06	chr8(+):146277824-146281416	65265
RASEF	down	1.52	1.04E-07	3.01E-06	chr9(-):85594500-85678093	158158
OSBPL5	down	1.52	3.63E-09	1.48E-07	chr11(-):3108346-3187969	114879
--	down	1.52	4.23E-03	2.38E-02	chr2(-):239755218-239756172	--
B4GALNT4	down	1.52	7.36E-05	8.90E-04	chr11(+):369795-382117	338707
--	down	1.52	7.45E-05	8.98E-04	chrX(-):103367013-103369317	--
NCF2	down	1.52	1.39E-04	1.49E-03	chr1(-):183524697-183560056	4688
FLT1	down	1.52	3.10E-05	4.33E-04	chr13(-):28874483-29069265	2321
--	down	1.52	4.56E-02	NA	chr17(-):45132606-45132633	--
SIPA1L2	down	1.51	3.35E-06	6.29E-05	chr1(-):232533714-232651354	57568
GPR137C	down	1.51	6.05E-05	7.59E-04	chr14(+):53019858-53104430	283554
STXBP1	down	1.51	2.22E-11	1.44E-09	chr9(+):130374486-130454995	6812
TUB	down	1.51	1.57E-07	4.27E-06	chr11(+):8040791-8127653	7275
PRKACB	down	1.51	2.92E-11	1.84E-09	chr1(+):84543658-84704181	5567
EEF1AKMT1	down	1.51	8.87E-05	1.03E-03	chr13(-):21296543-21348097	221143
GPR135	down	1.51	8.32E-05	9.77E-04	chr14(-):59895738-59932059	64582
EFNB3	down	1.51	1.17E-04	1.28E-03	chr17(+):7608414-7614691	1949
PAFAH2	down	1.51	1.05E-04	1.17E-03	chr1(-):26286258-26324648	5051
HHIP	down	1.51	1.16E-04	1.28E-03	chr4(+):145567148-145659886	64399
AGPAT5	down	1.51	9.56E-12	6.52E-10	chr8(+):6565878-6619019	55326
C7orf55-LUC7L2 // FMC1 // LUC7L2	down	1.51	9.50E-07	2.07E-05	chr7(+):139025105-139108205	100996928, 154791, 51631
TNFAIP8	down	1.51	4.91E-09	1.92E-07	chr5(+):118604387-118730299	25816
SENCR	down	1.50	7.21E-04	5.78E-03	chr11(-):128561569-128565925	100507392
BNIP2	down	1.50	3.90E-19	7.53E-17	chr15(-):59951345-59981733	663
SERINC3	down	1.50	2.38E-13	2.11E-11	chr20(-):43124863-43150757	10955
LHX2	down	1.50	1.16E-03	8.45E-03	chr9(+):126773889-126795442	9355
KITLG	down	1.50	2.34E-09	9.96E-08	chr12(-):88886571-88974250	4254
CEBPB	down	1.50	2.36E-04	2.31E-03	chr20(+):48807120-48809227	1051
