# Supplementary material for: Functional Interaction Between the Oncogenic Kinase NEK2 and Sam68 Promotes a Splicing Program Involved in Migration and Invasion in Triple-Negative Breast Cancer
Source: Front Oncol. 2022 Apr 21;12:880654. doi: 10.3389/fonc.2022.880654 (PMC9068942; doi:10.3389/fonc.2022.880654)
Supplement: Supplementary file 2 [file DataSheet_2.zip › Supplementary Table 4.XLSX]

## Sheet: Table 4
Supplementary Table 4. List of the 597 Differentially Regulated Alternative Splicing Events (from 443 Distinct Genes) in the MDA-MB-231 siSAM68 vs siCTRL comparison
Analysis Type	Gene Symbol	Alternative Event Type	Involved exon(s)	Regulation Splicing Index	Splicing-Index Fold-Change	Splicing-Index P-Value	Event Coordinates (hg19)	Entrez Gene ID
Pattern+Exon	ZBTB1	Alter. Terminal Exon	e4/e5	up (e4)	2.99	0.000124	chr14:64988205-65000408	22890
Pattern+Exon	SP100	Exon Cassette	e4	up	2.64	0.00121	chr2:231282306-231307814	6672
Pattern+Exon	UGGT2	Alter. Terminal Exon	e11/e42	up (e11)	2.46	0.008	chr13:96453836-96638686	55757
Pattern+Exon	PLCB4	Exon Cassette	e21	up	2.35	0.00778	chr20:9382137-9388705	5332
Pattern	FAM208B	Exon Cassette	e15	up	2.25	0.00776	chr10:5772450-5782460	54906
Pattern+Exon	AGO3	Alter. Terminal Exon	e7/e23	up (e7)	2.18	0.000817	chr1:36438976-36522062	192669
Pattern	WNK1	Exon Cassette	e10	up	2.15	0.00118	chr12:971249-980514	65125
Pattern	RBM41	Internal Exon Deletion	e10	up	2.14	0.00352	chrX:106305115-106310923	55285
Pattern	KTN1-AS1	Alter. Terminal Exon	e3/e5	up (e3)	2.1	0.00397	chr14:56024690-56045455	100129075
Pattern+Exon	PREPL	Exon Cassette	e2	up	2.08	0.00271	chr2:44573407-44589001	9581
Pattern+Exon	KHDRBS1	Alter. Terminal Exon	e9/e11	up (e9)	2.04	0.00752	chr1:32508128-32526460	10657
Pattern+Exon	EGLN2 // MIA // MIA-RAB4B // RAB4B // RAB4B-EGLN2	Alter. First Exon	e7/e17	up (e7)	1.99	0.00954	chr19:41284124-41307320	100529262,100529264,112398,53916,8190
Pattern	RCOR3	Exon Cassette	e13	down	1.95	0.00187	chr1:211477425-211489727	55758
Pattern+Exon	POLR1D	Exon Cassette	e5	up	1.92	0.000513	chr13:28222516-28241559	51082
Pattern	TBC1D23	Exon Cassette	e15	down	1.88	0.00497	chr3:100029247-100035031	55773
Pattern+Exon	ZBTB38	Alter. Terminal Exon	e6/e12	up (e6)	1.88	0.0464	chr3:141106489-141168623	253461
Pattern	MIR6125 // USP15	Exon Cassette	e8	up	1.8	0.0227	chr12:62719653-62749256	102465133,9958
Pattern+Exon	SGO1	Exon Cassette	e7	up	1.79	0.00179	chr3:20212535-20218151	151648
Pattern+Exon	POLR1D	Alter. Terminal Exon	e5/e6	up (e5)	1.77	0.000813	chr13:28222516-28241559	51082
Pattern+Exon	PTPRA // VPS16	Exon Cassette	e36	up	1.75	0.00329	chr20:2968984-2985792	5786,64601
Pattern	POMGNT1	Internal Exon Deletion	e24	up	1.72	0.00644	chr1:46654354-46655029	55624
Pattern+Exon	DCAF6	Exon Cassette	e12	down	1.71	0.00144	chr1:167973771-167992285	55827
Pattern+Exon	SP100	Alter. First Exon	e1/e2	up (e2)	1.71	0.00387	chr2:231280871-231307814	6672
Pattern	PTBP3	Exon Cassette	e5	up	1.71	0.00475	chr9:115030329-115060196	9991
Pattern+Exon	DPYD	Alter. Terminal Exon	e6/e24	up (e6)	1.69	0.0035	chr1:97543297-98187227	1806
Pattern+Exon	CD44	Alter. Terminal Exon	e18/e19	up (e18)	1.69	0.000761	chr11:35243201-35253942	960
Pattern+Exon	PREPL	Alter. First Exon	e1/e2	up (e2)	1.69	0.00075	chr2:44573407-44589001	9581
Pattern+Exon	TLK2	Exon Cassette	e5	up	1.68	0.00216	chr17:60558485-60598205	11011
Pattern+Exon	KIAA0930	Alter. First Exon	e5/e6	up (e5)	1.68	0.0233	chr22:45607837-45608355	23313
Pattern+Exon	CASP8	Alter. Terminal Exon	e3/e17	up (e3)	1.67	0.00679	chr2:202098739-202152434	841
Pattern	TAF11	Intron Retention	i3-i4	down	1.66	0.031	chr6:34845555-34848153	6882
Pattern	ARHGAP12	Exon Cassette	e8	up	1.64	0.00578	chr10:32120667-32132514	94134
Pattern	ETHE1	Exon Cassette	e2	down	1.62	0.0419	chr19:44015589-44031408	23474
Pattern	N6AMT1	Exon Cassette	e4	up	1.62	0.0121	chr21:30250514-30254572	29104
Pattern	CCDC90B	Exon Cassette	e4	up	1.61	0.00691	chr11:82985682-82991303	60492
Pattern+Exon	ZKSCAN8	Exon Cassette	e3	up	1.61	0.0094	chr6:28109688-28116602	0
Pattern	RCOR3	Alter. Terminal Exon	e13/e14	up (e14)	1.58	0.000187	chr1:211477425-211489727	55758
Pattern+Exon	EVI2A	Exon Cassette	e2	up	1.58	0.00362	chr17:29643428-29648767	2123
Pattern	NUP54	Exon Cassette	e11	up	1.57	0.0199	chr4:77039228-77051902	53371
Pattern	DPY19L2P2	Exon Cassette	e3	up	1.57	0.0139	chr7:102918061-102920341	349152
Pattern+Exon	CCDC66	Exon Cassette	e4	up	1.56	0.0299	chr3:56593597-56598153	285331
Pattern+Exon	LRRFIP1	Exon Cassette	e15	up	1.55	0.0107	chr2:238657842-238662122	9208
Pattern	DROSHA	Exon Cassette	e6	up	1.55	0.00273	chr5:31515095-31527019	29102
Pattern+Exon	DPY19L2P2	Alter. Terminal Exon	e5/e6	up (e6)	1.54	0.0106	chr7:102910663-102916074	349152
Pattern	GIT1	Exon Cassette	e8	up	1.53	0.0106	chr17:27905749-27908398	28964
Pattern	XIAP	Exon Cassette	e3	up	1.53	0.00696	chrX:122994017-123022568	331
Pattern+Exon	MIR4435-2HG	Alter. Terminal Exon	e2/e9	up (e2)	1.51	0.0179	chr2:111965350-112252738	541471
Pattern	TAF11	Exon Cassette	e4	down	1.5	0.031	chr6:34845555-34848153	6882
Exon	HDAC9	unknown	e25	down	10.52	0.0128	chr7:18788628-18788761	9734
Exon	PTEN	Exon Cassette	e6	up	7.6	0.00843	chr10:89702368-89702526	5728
Exon	GULP1	Alter. Terminal Exon	ae9	up	6.78	0.012	chr2:189406046-189406837	51454
Exon	GALNT10	Alter. Terminal Exon	ae8	up	4.28	0.000695	chr5:153765991-153769141	55568
Exon	ALCAM	Alter. Terminal Exon	ae16	up	4.06	0.045	chr3:105271430-105272012	214
Exon	NOL7	Alter. Terminal Exon	e9	down	3.98	0.0134	chr6:13632625-13632702	51406
Exon	AGO3	Alter. Terminal Exon	e8	up	3.88	0.000731	chr1:36450071-36450379	192669
Exon	METTL21A	Alter. Terminal Exon	e6	down	3.56	0.0127	chr2:208446517-208446669	151194
Exon	ANKRD26	Alter. First Exon	e18	up	2.93	0.00768	chr10:27339987-27340353	22852
Exon	SYT14	unknown	i5	up	2.85	0.00796	chr1:210187143-210194383	255928
Exon	NFE2L2	unknown	e3	down	2.8	0.0131	chr2:178203325-178203426	4780
Exon	DLG1	Alter. Terminal Exon	e22	up	2.68	0.000179	chr3:196805333-196805403	1739
Exon	MAPK9	Alter. Terminal Exon	ae10	up	2.67	0.0186	chr5:179673021-179674437	5601
Exon	FRMD6	unknown	e2	down	2.49	0.0245	chr14:52037066-52037128	122786
Exon	ZNF638	unknown	i11	up	2.44	3.7e-05	chr2:71607696-71615542	27332
Exon	LPIN1	unknown	i5	down	2.4	0.000552	chr2:11882278-11886721	23175
Exon	POLD2	unknown	i5	up	2.37	0.0372	chr7:44156614-44156730	5425
Exon	CDKN2B-AS1 // MTAP	Alter. Terminal Exon	ae9	down	2.37	0.0206	chr9:21931116-21931646	100048912,4507
Exon	TENM3	Alter. Terminal Exon	ae26	up	2.35	0.0473	chr4:183676413-183676506	55714
Exon	GCSHP3	Alter. First Exon	e1	up	2.33	0.0354	chr2:206986840-206987047	100329109
Exon	DTNB	unknown	e17	down	2.33	0.00593	chr2:25650403-25650499	1838
Exon	ABCC5	Alter. Acceptor Splice Site	ae8	down	2.33	0.00631	chr3:183703166-183703242	10057
Exon	POLR1B	Exon Cassette	e2	up	2.27	0.0176	chr2:113303408-113303499	84172
Exon	AGO3	unknown	e5	up	2.26	7.13e-05	chr1:36437625-36437833	192669
Exon	UCHL5	Exon Cassette	e12	up	2.26	0.00243	chr1:192989436-192989509	51377
Exon	CGGBP1	unknown	e2	down	2.23	0.000837	chr3:88190119-88190227	8545
Exon	LIAS	unknown	i8	up	2.21	0.0204	chr4:39469267-39471638	11019
Exon	NUTM2A-AS1	Exon Cassette	e3	up	2.2	0.00103	chr10:89090648-89090852	728190
Exon	LINC00339	Alter. First Exon	e1	down	2.15	0.0444	chr1:22351684-22351865	29092
Exon	GBGT1 // RALGDS	unknown	e4	down	2.13	0.01	chr9:136036853-136036918	26301,5900
Exon	DST	unknown	e3	down	2.13	0.00311	chr6:56765218-56765418	667
Exon	NOL4L	unknown	e8	down	2.12	0.00794	chr20:31099149-31099258	140688
Exon	UCHL5	Exon Cassette	e12	up	2.12	0.00293	chr1:192989510-192989585	51377
Exon	MSL3	Alter. Terminal Exon	ae10	up	2.11	0.0392	chrX:11782058-11782370	10943
Exon	NEGR1	unknown	e7	down	2.11	0.000992	chr1:72058499-72058650	257194
Exon	BEND6	unknown	e8	down	2.1	0.00956	chr6:56882005-56882197	221336
Exon	MIR632	unknown	i6	up	2.09	0.0138	chr17:30687987-30688486	693217
Exon	SPOP	Alter. First Exon	e4	up	2.08	0.00716	chr17:47723477-47723991	8405
Exon	MATR3 // SNHG4	Exon Cassette	e7	down	2.08	0.0383	chr5:138629142-138629268	724102,9782
Exon	NEGR1	Alter. Terminal Exon	e8	down	2.08	0.00151	chr1:71868622-71873252	257194
Exon	NBEA	unknown	e10	up	2.07	0.0395	chr13:35644045-35644242	26960
Exon	C8orf44 // C8orf44-SGK3 // SGK3	Alter. First Exon	e1	down	2.07	0.0183	chr8:67579787-67579936	100533105,23678,56260
Exon	IL6ST	Exon Cassette	e16	up	2.07	0.0221	chr5:55244725-55244809	3572
Exon	DAXX	unknown	i7	up	2.07	0.0362	chr6:33286579-33286772	1616
Exon	MUS81	Alter. Donor Splice Site	ae10	up	2.05	0.0371	chr11:65631373-65631559	80198
Exon	HDAC8	Intron Retention	ae4	up	2.04	0.0132	chrX:71787646-71787737	55869
Exon	MIR4722 // PIEZO1	unknown	i41	down	2.03	0.0244	chr16:88786691-88786791	100616167,9780
Exon	PRKAG2	unknown	i18	up	2.02	0.000177	chr7:151254318-151257608	51422
Exon	NFIC	Alter. Terminal Exon	e13	down	2.02	0.00544	chr19:3465141-3469215	4782
Exon	OBSL1	Alter. Donor Splice Site	e14	up	2.01	0.0302	chr2:220421300-220421444	23363
Exon	RBM39	unknown	i5	up	2.01	0.0181	chr20:34322179-34322717	9584
Exon	STIL	Exon Cassette	e2	down	2.01	0.0346	chr1:47778692-47778827	6491
Exon	GBA // GBAP1	unknown	e23	down	2.01	0.0483	chr1:155185353-155185441	2629,2630
Exon	MFAP2	unknown	i1	down	2	0.00209	chr1:17307173-17308007	4237
Exon	STIL	Exon Cassette	e2	down	2	0.00322	chr1:47778619-47778691	6491
Exon	FAM101A // ZNF664	Alter. Terminal Exon	e14	down	1.99	0.00346	chr12:124798738-124800570	144347,144348
Exon	AKAP2 // PALM2 // PALM2-AKAP2	unknown	e4	down	1.99	0.00219	chr9:112642831-112642961	11217,114299,445815
Exon	DTNB	Alter. Donor Splice Site	e11	down	1.99	0.00593	chr2:25754353-25754465	1838
Exon	MYPN	Alter. First Exon	ae3	up	1.97	0.00103	chr10:69869190-69869361	84665
Exon	AGO3	Exon Cassette	e4	up	1.97	0.0179	chr1:36432556-36432676	192669
Exon	NPHP1	Alter. Terminal Exon	ae4	up	1.96	0.0248	chr2:110935622-110935998	4867
Exon	AKAP2 // PALM2 // PALM2-AKAP2	Exon Cassette	e7	down	1.96	0.0248	chr9:112694207-112694308	11217,114299,445815
Exon	SNAPC3	unknown	i10	up	1.95	0.0274	chr9:15462458-15462862	6619
Exon	BAG6	unknown	i21	up	1.95	0.0195	chr6:31608481-31608567	7917
Exon	LSM7	unknown	i1	down	1.94	0.0298	chr19:2328476-2328558	51690
Exon	EIF4G2	unknown	i10	up	1.93	0.0128	chr11:10825597-10825682	1982
Exon	EDEM2 // MMP24-AS1	Alter. First Exon	e1	down	1.92	0.0486	chr20:33865848-33865959	101410538,55741
Exon	TMEM245	Exon Cassette	e7	up	1.92	0.0496	chr9:111848276-111848299	23731
Exon	HYAL3 // IFRD2 // NAT6	unknown	i1	up	1.92	0.00559	chr3:50336320-50336642	24142,7866,8372
Exon	ARAP3	Alter. First Exon	ae2	down	1.92	0.0178	chr5:141060070-141060408	64411
Exon	WHSC1	Alter. Terminal Exon	ae10	up	1.92	0.034	chr4:1920351-1920894	7468
Exon	NHEJ1 // SLC23A3	unknown	e3	up	1.91	0.0034	chr2:220034030-220034127	151295,79840
Exon	LINC00673	Alter. First Exon	e4	down	1.91	0.00084	chr17:70418887-70419187	100499467
Exon	TMEM245	unknown	i6	up	1.91	0.00398	chr9:111848300-111849451	23731
Exon	USB1	unknown	i5	up	1.91	0.0488	chr16:58047475-58048176	79650
Exon	NBEA	unknown	e12	up	1.9	0.0138	chr13:35672434-35672542	26960
Exon	TIA1	Intron Retention	ae4	up	1.9	0.019	chr2:70456223-70456394	7072
Exon	AP3S2 // ARPIN // C15orf38-AP3S2	unknown	e3	down	1.89	0.0431	chr15:90453975-90454050	100526783,10239,348110
Exon	BCKDHA // TMEM91	Alter. Terminal Exon	e7	up	1.89	0.0331	chr19:41889768-41889791	593,641649
Exon	AADACP1	unknown	e2	down	1.89	0.039	chr3:151493483-151493552	201651
Exon	NBEA	unknown	e14	up	1.88	0.0275	chr13:35684947-35685115	26960
Exon	OXCT1	Alter. First Exon	e14	up	1.88	0.013	chr5:41794523-41794673	5019
Exon	C11orf80 // RCE1	Intron Retention	ae24	up	1.87	0.0109	chr11:66613034-66613330	79703,9986
Exon	CLTCL1	unknown	e3	up	1.87	0.0062	chr22:19241481-19241749	8218
Exon	VPS13B	unknown	e34	down	1.87	0.00244	chr8:100568678-100568881	157680
Exon	PPP3R1 // WDR92	Alter. Donor Splice Site	ae3	down	1.87	0.0125	chr2:68479327-68479454	116143,5534
Exon	ALG9 // FDXACB1	Exon Cassette	e7	down	1.86	0.0118	chr11:111749279-111749435	79796,91893
Exon	ENOSF1	Alter. Terminal Exon	e19	up	1.86	0.0074	chr18:670319-673075	55556
Exon	AGO3	Alter. Donor Splice Site	e3	up	1.86	0.0187	chr1:36411337-36411464	192669
Exon	MTCL1	Alter. First Exon	e9	up	1.85	0.0327	chr18:8789672-8789720	23255
Exon	MATR3 // SNHG4	Intron Retention	ae11	up	1.85	0.0102	chr5:138651428-138651439	724102,9782
Exon	AGL	Alter. First Exon	e1	down	1.85	0.00147	chr1:100315640-100315971	178
Exon	LPAR1	Alter. First Exon	e2	down	1.85	0.0138	chr9:113800931-113800980	1902
Exon	PDGFRB	unknown	e2	down	1.85	0.00614	chr5:149516570-149516615	5159
Exon	HIBADH	Alter. Terminal Exon	e7	up	1.84	0.0173	chr7:27579501-27581373	11112
Exon	FRMD4A	unknown	i20	up	1.84	0.00548	chr10:13749113-13749344	55691
Exon	CBX5 // MIR3198-2	Exon Cassette	e3	up	1.84	0.019	chr12:54653053-54653137	100616400,23468
Exon	SLC4A3	Alter. Acceptor Splice Site	ae11	up	1.84	0.0309	chr2:220498577-220498601	6508
Exon	MTURN	Alter. First Exon	e1	down	1.84	0.00178	chr7:30174552-30174914	222166
Exon	ENGASE	unknown	e2	down	1.84	0.00277	chr17:77073512-77073579	64772
Exon	NBEA	Alter. Donor Splice Site	e25	up	1.83	0.027	chr13:35738493-35738645	26960
Exon	CCDC61	unknown	e12	down	1.83	0.0256	chr19:46520505-46520562	729440
Exon	TMEM161B	Exon Cassette	e12	up	1.83	0.04	chr5:87497789-87497951	153396
Exon	MBNL1	unknown	i10	up	1.83	0.0052	chr3:152173367-152174055	4154
Exon	DTNB	Alter. Donor Splice Site	e11	down	1.83	0.0024	chr2:25754341-25754352	1838
Exon	DTNB	Alter. Acceptor Splice Site	e12	down	1.83	0.0137	chr2:25705699-25705741	1838
Exon	PTPRK	Alter. Terminal Exon	ae4	up	1.83	0.0366	chr6:128642548-128643182	5796
Exon	NFE2L2	unknown	e4	down	1.82	0.0252	chr2:178199120-178199256	4780
Exon	C18orf32 // RPL17 // RPL17-C18orf32 // SNORD58A // SNORD58B	Alter. First Exon	e1	down	1.82	0.046	chr18:47018627-47018827	100526842,26790,26791,497661,6139
Exon	CLTCL1	unknown	e7	up	1.82	0.0189	chr22:19222031-19222228	8218
Exon	DDIAS	Exon Cassette	e3	down	1.82	0.0187	chr11:82624999-82625212	220042
Exon	CIC	Alter. First Exon	e3	down	1.82	0.0119	chr19:42788817-42788923	23152
Exon	PPM1A	Alter. First Exon	e2	down	1.81	0.00255	chr14:60715966-60716395	5494
Exon	UCHL1	unknown	i3	up	1.81	0.000477	chr4:41259755-41262663	7345
Exon	PSMA4	Intron Retention	ae3	up	1.8	0.00176	chr15:78834562-78834824	5685
Exon	OBSL1	Alter. Donor Splice Site	e14	up	1.79	0.0348	chr2:220421175-220421299	23363
Exon	VIPAS39	Intron Retention	ae1	down	1.79	0.00435	chr14:77923708-77923836	63894
Exon	DNAL4	unknown	e3	down	1.79	0.00215	chr22:39176930-39177013	10126
Exon	SIGIRR	Exon Cassette	e4	up	1.79	0.0419	chr11:408694-408892	59307
Exon	MATR3 // SNHG4	Alter. First Exon	ae10	up	1.79	0.00668	chr5:138650426-138651385	724102,9782
Exon	ZNF83	Exon Cassette	e4	down	1.79	0.0456	chr19:53158813-53158939	55769
Exon	GPN1 // ZNF512	unknown	e30	down	1.79	0.00573	chr2:27870703-27870810	11321,84450
Exon	GLS	unknown	e20	down	1.79	0.0171	chr2:191819481-191819544	2744
Exon	SCLT1	Alter. Terminal Exon	e5	up	1.78	0.0323	chr4:129960350-129961366	132320
Exon	NBEA	unknown	e15	up	1.78	0.0376	chr13:35691551-35691630	26960
Exon	TMEM189 // TMEM189-UBE2V1 // UBE2V1	unknown	i16	up	1.78	0.0457	chr20:48712807-48713018	387521,387522,7335
Exon	DAD1	unknown	e5	down	1.78	0.0213	chr14:23049730-23049811	1603
Exon	ANKRD33B	unknown	e2	down	1.78	0.0106	chr5:10618445-10618574	651746
Exon	UCHL1	unknown	i8	up	1.78	0.000318	chr4:41266179-41270003	7345
Exon	FNTA	Exon Cassette	e8	up	1.77	0.000286	chr8:42932981-42935584	2339
Exon	AGO3	Alter. Donor Splice Site	e3	up	1.77	0.0487	chr1:36411293-36411336	192669
Exon	VRK2	Alter. First Exon	e8	down	1.77	0.0466	chr2:58273872-58273956	7444
Exon	CCNB1	Intron Retention	ae8	up	1.76	0.0397	chr5:68473177-68473350	891
Exon	ACTR3B	Exon Cassette	e3	down	1.76	0.0206	chr7:152497616-152497740	57180
Exon	EDC3	unknown	i8	up	1.76	4.75e-05	chr15:74927967-74932805	80153
Exon	ASAH1	Alter. First Exon	e1	down	1.76	0.00821	chr8:17942184-17942506	427
Exon	ECT2	Exon Cassette	e26	up	1.76	0.0101	chr3:172536338-172536604	1894
Exon	IKBKG	Alter. First Exon	e1	down	1.76	0.0155	chrX:153770455-153770601	8517
Exon	GPN1 // ZNF512	Alter. First Exon	e17	down	1.76	0.0344	chr2:27851863-27852036	11321,84450
Exon	PARG // PARGP1	unknown	e16	up	1.76	0.0476	chr10:51262048-51262176	728407,8505
Exon	HDAC8	Alter. Terminal Exon	e5	up	1.76	0.000842	chrX:71787432-71787645	55869
Exon	STAT2	unknown	i12	up	1.76	0.0256	chr12:56743974-56744194	6773
Exon	ITGB1BP1	Alter. First Exon	e1	down	1.76	0.00891	chr2:9563501-9563697	9270
Exon	THBS2	unknown	e13	down	1.76	0.00996	chr6:169632758-169632910	7058
Exon	NPEPPS	unknown	i23	up	1.76	0.00132	chr17:45697581-45699133	9520
Exon	PRSS23	Exon Cassette	e6	down	1.75	0.0365	chr11:86650062-86650168	11098
Exon	MTUS1	unknown	e13	down	1.75	0.00844	chr8:17532694-17532760	57509
Exon	MIR4747 // UHRF1	Alter. First Exon	ae5	up	1.75	0.0356	chr19:4910814-4910887	100616337,29128
Exon	SH3GLB2	Alter. First Exon	ae8	up	1.75	0.0433	chr9:131772488-131772947	56904
Exon	CANT1	Exon Cassette	e2	down	1.74	0.0365	chr17:76994229-76994367	124583
Exon	HPSE	Alter. Terminal Exon	e14	down	1.74	0.0249	chr4:84213614-84215266	10855
Exon	NBEA	unknown	e24	up	1.74	0.0281	chr13:35735887-35736104	26960
Exon	NBEA	Exon Cassette	e30	up	1.74	0.00647	chr13:35758113-35758208	26960
Exon	CPSF7 // FTH1	unknown	i11	up	1.74	0.0101	chr11:61183256-61183575	2495,79869
Exon	PRKCSH	unknown	i11	down	1.74	0.0211	chr19:11558434-11558507	5589
Exon	NIPAL3	Alter. Terminal Exon	e18	down	1.74	0.0116	chr1:24795476-24799473	57185
Exon	NSUN2	unknown	i12	up	1.74	0.000423	chr5:6607497-6609937	54888
Exon	SYCP2L // TMEM14B	unknown	e32	up	1.74	0.00827	chr6:10942692-10942762	221711,81853
Exon	UCHL1	unknown	i6	up	1.74	0.00363	chr4:41263941-41265241	7345
Exon	DTNB	Alter. Acceptor Splice Site	e12	down	1.74	0.0189	chr2:25705664-25705698	1838
Exon	ABCC5	Exon Cassette	e8	down	1.74	0.0328	chr3:183703091-183703165	10057
Exon	C18orf32 // RPL17 // RPL17-C18orf32 // SNORD58A // SNORD58B	Alter. Terminal Exon	e11	up	1.73	0.0117	chr18:47007547-47008779	100526842,26790,26791,497661,6139
Exon	SRSF5	Alter. Terminal Exon	ae6	up	1.73	0.0477	chr14:70236115-70236227	6430
Exon	POLD2	unknown	i1	up	1.73	0.00865	chr7:44162058-44162776	5425
Exon	BRWD1	unknown	e3	down	1.73	0.0353	chr21:40684997-40685026	54014
Exon	CNTNAP3	Alter. Terminal Exon	e20	down	1.73	0.0249	chr9:39086712-39086845	79937
Exon	TTC17	Alter. Terminal Exon	e20	up	1.73	0.000629	chr11:43467481-43468079	55761
Exon	LIMA1	unknown	e2	up	1.73	0.00672	chr12:50642415-50642556	51474
Exon	SCYL3	Alter. First Exon	e1	down	1.73	0.0248	chr1:169862928-169863099	57147
Exon	PPARG	Alter. Terminal Exon	ae10	up	1.72	0.0281	chr3:12447581-12448345	5468
Exon	PHF20L1	Exon Cassette	e6	down	1.72	0.00581	chr8:133811341-133811418	51105
Exon	EIF4G2	Intron Retention	ae11	up	1.72	0.0413	chr11:10825137-10825444	1982
Exon	SAP30L	Alter. Terminal Exon	e5	up	1.72	0.0175	chr5:153835460-153840612	79685
Exon	BCKDHA // TMEM91	unknown	e6	up	1.72	0.0368	chr19:41888677-41888826	593,641649
Exon	KARS	Alter. Terminal Exon	ae9	up	1.72	0.0229	chr16:75667868-75668069	3735
Exon	UBA3	unknown	i14	up	1.72	0.0271	chr3:69105434-69105761	9039
Exon	NLRC5	unknown	e47	down	1.72	0.0117	chr16:57111208-57111291	84166
Exon	NR2C1	Alter. Acceptor Splice Site	ae12	up	1.72	0.0349	chr12:95424405-95424648	7181
Exon	TRHDE-AS1	unknown	i3	up	1.72	0.0116	chr12:72649554-72656327	283392
Exon	DTNB	unknown	e16	down	1.72	0.00759	chr2:25655754-25655867	1838
Exon	SNHG24	unknown	i7	up	1.72	0.0315	chr14:101447001-101448840	101929369
Exon	PSME3	Alter. Acceptor Splice Site	ae12	up	1.72	0.0228	chr17:40990709-40990747	10197
Exon	SLC16A14	Alter. First Exon	e1	down	1.71	0.0243	chr2:230933201-230933442	151473
Exon	NBEA	Alter. Donor Splice Site	e31	up	1.71	0.0156	chr13:35770001-35770079	26960
Exon	ATG2A // MIR6749 // MIR6750	Exon Cassette	e14	down	1.71	0.0481	chr11:64677152-64677395	102466192,102466727,23130
Exon	ZNF234	Alter. First Exon	e1	down	1.71	0.0282	chr19:44645768-44645886	10780
Exon	NLRC5	unknown	e41	down	1.71	0.00844	chr16:57101299-57101382	84166
Exon	PDLIM5	Alter. Terminal Exon	e11	up	1.71	0.0118	chr4:95508140-95509369	10611
Exon	MRPL18	unknown	i1	down	1.71	0.0367	chr6:160211093-160211477	29074
Exon	PHTF1	Alter. First Exon	ae3	down	1.71	0.0092	chr1:114301355-114301469	10745
Exon	FMNL2	unknown	i15	up	1.71	0.0181	chr2:153475673-153476022	114793
Exon	SLC38A6	Exon Cassette	e16	up	1.7	0.00272	chr14:61514966-61515019	145389
Exon	MAGI2-AS3	Alter. Terminal Exon	e10	down	1.7	0.0197	chr7:79100099-79100524	100505881
Exon	WDFY3	unknown	e25	up	1.7	0.0417	chr4:85707131-85707291	23001
Exon	NBEA	unknown	e16	up	1.7	0.0225	chr13:35692365-35692427	26960
Exon	PRSS23	Alter. Terminal Exon	e8	down	1.7	0.0135	chr11:86662258-86663930	11098
Exon	ADAMTS6	unknown	e4	up	1.7	0.0152	chr5:64755996-64756164	11174
Exon	CUL4B	Alter. First Exon	e4	up	1.7	0.00577	chrX:119693633-119693783	8450
Exon	GET4 // SUN1	Alter. First Exon	e27	down	1.7	0.0156	chr7:916191-916437	23353,51608
Exon	BAZ2B	Alter. Terminal Exon	e16	down	1.69	0.0403	chr2:160295162-160295205	29994
Exon	FARSB	Exon Cassette	e3	down	1.69	0.0215	chr2:223511519-223511714	10056
Exon	ADAMTS16	Exon Cassette	e20	down	1.69	0.021	chr5:5303685-5303879	170690
Exon	DMXL2	Alter. Terminal Exon	e3	up	1.69	0.0209	chr15:51860683-51860754	23312
Exon	MSL3	unknown	i11	up	1.69	0.0153	chrX:11786097-11786691	10943
Exon	PHTF1	Alter. First Exon	ae3	down	1.69	0.0371	chr1:114301470-114301502	10745
Exon	FAM105A	unknown	e2	down	1.68	0.0248	chr5:14601074-14601233	54491
Exon	MIR5006 // VWA8	unknown	e44	up	1.68	0.0448	chr13:42149875-42149973	100847026,23078
Exon	TMEM209	Alter. Donor Splice Site	ae5	up	1.68	0.00789	chr7:129841101-129841688	84928
Exon	COX11	Alter. Terminal Exon	ae3	up	1.68	0.0198	chr17:53040281-53040665	1353
Exon	ACYP1	unknown	i4	up	1.68	0.00268	chr14:75520362-75528385	97
Exon	XRCC6	Alter. First Exon	ae2	down	1.68	0.00543	chr22:42017415-42017993	2547
Exon	PMM1	Intron Retention	ae4	up	1.68	0.0104	chr22:41980062-41980283	5372
Exon	ARFGEF1	Alter. First Exon	e1	down	1.68	0.0202	chr8:68255398-68255911	10565
Exon	ZNF234	unknown	e3	down	1.68	0.0498	chr19:44648710-44648800	10780
Exon	MBNL1	unknown	i9	up	1.68	0.0156	chr3:152165563-152173330	4154
Exon	HYAL3 // IFRD2 // NAT6	Alter. First Exon	e4	up	1.68	0.0133	chr3:50332139-50332282	24142,7866,8372
Exon	ABI3BP	Exon Cassette	e26	up	1.68	0.00578	chr3:100557053-100557127	25890
Exon	GPN1 // ZNF512	unknown	e23	down	1.68	0.0166	chr2:27857713-27857791	11321,84450
Exon	FNIP1 // RAPGEF6	unknown	e15	up	1.68	0.0286	chr5:131006155-131006323	51735,96459
Exon	SWT1	unknown	e13	up	1.68	0.00224	chr1:185175757-185175895	54823
Exon	MCUB	Alter. Terminal Exon	e8	up	1.68	0.00735	chr4:110608671-110609874	55013
Exon	SCMH1	Exon Cassette	e7	up	1.68	0.0246	chr1:41618270-41618412	22955
Exon	DNAL4	Alter. Terminal Exon	e4	down	1.67	0.0048	chr22:39174512-39175617	10126
Exon	RECK	unknown	e22	down	1.67	0.0158	chr9:36116982-36117174	8434
Exon	TRAPPC8	Alter. First Exon	e2	down	1.67	0.0189	chr18:29522570-29522854	22878
Exon	NEIL2	Intron Retention	ae1	down	1.67	0.0444	chr8:11627301-11627682	252969
Exon	PLK2	unknown	i3	up	1.67	0.0247	chr5:57754355-57754550	10769
Exon	AP1G1	Exon Cassette	e3	down	1.67	0.0464	chr16:71841703-71842052	164
Exon	DCBLD2	unknown	i3	up	1.67	0.00216	chr3:98544210-98568303	131566
Exon	LINC01184	Alter. Terminal Exon	e4	down	1.67	0.00846	chr5:127301575-127302619	644873
Exon	MIR3605 // PHC2	Alter. Donor Splice Site	e9	down	1.67	0.0469	chr1:33820442-33820853	100500853,1912
Exon	NOL4L	unknown	e7	down	1.66	0.0131	chr20:31108613-31108724	140688
Exon	NBEA	unknown	e27	up	1.66	0.0463	chr13:35747601-35747731	26960
Exon	ADAMTS6	unknown	e2	up	1.66	0.00221	chr5:64769403-64769778	11174
Exon	TTC37	unknown	i22	up	1.66	0.00165	chr5:94852454-94852618	9652
Exon	RIC8B	Exon Cassette	e15	up	1.66	0.0325	chr12:107273553-107273725	55188
Exon	ERCC1	Alter. First Exon	e1	down	1.66	0.0187	chr19:45981993-45982085	2067
Exon	BRD2	unknown	i12	up	1.66	0.0247	chr6:32945348-32945533	6046
Exon	SIKE1	Alter. Donor Splice Site	ae1	down	1.66	0.0232	chr1:115323007-115323068	80143
Exon	SP110	Alter. Terminal Exon	e22	down	1.65	0.0164	chr2:231033647-231033952	3431
Exon	CHCHD3	Alter. Terminal Exon	e6	up	1.65	0.0284	chr7:132658187-132658783	54927
Exon	BRCA1	unknown	i3	up	1.65	0.000136	chr17:41311744-41314645	672
Exon	MAGI2-AS3	Exon Cassette	e9	down	1.65	0.00698	chr7:79099910-79099995	100505881
Exon	TUBB6	Exon Cassette	e5	up	1.65	0.0356	chr18:12320629-12320743	84617
Exon	SRD5A1	Exon Cassette	e4	up	1.65	0.0473	chr5:6653560-6653749	6715
Exon	ACYP1	Exon Cassette	e4	up	1.65	0.00523	chr14:75528386-75528464	97
Exon	SNRPA1	Intron Retention	ae7	up	1.65	0.0309	chr15:101826006-101826417	6627
Exon	ACCS // EXT2	Alter. First Exon	e18	down	1.65	0.0273	chr11:44117747-44117871	2132,84680
Exon	FNTA	Intron Retention	ae7	up	1.65	0.00994	chr8:42932508-42932980	2339
Exon	SHKBP1	Alter. First Exon	ae2	down	1.65	0.00608	chr19:41083064-41083136	92799
Exon	ADAMTS6	unknown	e3	up	1.65	0.00515	chr5:64766604-64766968	11174
Exon	ZNF19 // ZNF23	Alter. Donor Splice Site	ae8	down	1.65	0.0194	chr16:71495561-71496111	7567,7571
Exon	GPN1 // ZNF512	unknown	e29	down	1.65	0.00439	chr2:27865296-27865386	11321,84450
Exon	MIR4517 // NFATC2IP	unknown	i5	up	1.65	0.0357	chr16:28967380-28967471	100616487,84901
Exon	USP40	unknown	i1	down	1.64	0.0216	chr2:234474236-234475328	55230
Exon	DNAJC7	Alter. Terminal Exon	e11	up	1.64	0.00802	chr17:40139694-40139711	7266
Exon	GNPDA2	Alter. Terminal Exon	ae7	down	1.64	0.00146	chr4:44705262-44709767	132789
Exon	HPSE	Intron Retention	ae13	down	1.64	0.00537	chr4:84215267-84216208	10855
Exon	RBM39	unknown	i6	up	1.64	0.0364	chr20:34320728-34322106	9584
Exon	ADAMTS1	unknown	i1	up	1.64	0.00162	chr21:28216096-28216542	9510
Exon	FOXRED1	unknown	i6	up	1.64	0.00893	chr11:126144917-126145221	55572
Exon	MSANTD3 // MSANTD3-TMEFF1 // TMEFF1	Alter. Acceptor Splice Site	ae5	up	1.64	0.0443	chr9:103206410-103207450	100526694,8577,91283
Exon	BCKDHA // TMEM91	unknown	e5	up	1.64	0.048	chr19:41884186-41884424	593,641649
Exon	ADAMTS6	unknown	e5	up	1.64	0.00227	chr5:64748533-64748744	11174
Exon	PEX5	Exon Cassette	e11	down	1.64	0.029	chr12:7354837-7354947	5830
Exon	PDGFRB	unknown	e14	down	1.64	0.0471	chr5:149503812-149503922	5159
Exon	PNISR	unknown	i11	up	1.64	0.0345	chr6:99850586-99851703	25957
Exon	MIR5006 // VWA8	unknown	e16	down	1.63	0.0327	chr13:42390833-42390910	100847026,23078
Exon	HMGB1	Alter. First Exon	e1	down	1.63	0.0184	chr13:31191353-31191735	3146
Exon	CAMK2G	Exon Cassette	e20	down	1.63	0.0393	chr10:75579374-75579420	818
Exon	GIGYF1	unknown	i13	down	1.63	0.0221	chr7:100281960-100282071	64599
Exon	SCLT1	Exon Cassette	e17	down	1.63	0.0423	chr4:129873923-129873994	132320
Exon	HAGHL	Alter. Terminal Exon	ae8	up	1.63	0.0211	chr16:779089-779185	84264
Exon	CCNH	Alter. Terminal Exon	e10	up	1.63	0.00397	chr5:86687310-86688720	902
Exon	PRICKLE4 // TOMM6	unknown	e3	up	1.63	0.00657	chr6:41751200-41751343	100188893,29964
Exon	DNAJC8	unknown	i6	up	1.63	0.0372	chr1:28534924-28536481	22826
Exon	LINC-PINT	Exon Cassette	e8	up	1.62	0.00947	chr7:130652147-130652275	378805
Exon	PDS5A	Alter. First Exon	e1	down	1.62	0.0205	chr4:39979076-39979340	23244
Exon	SCLT1	Exon Cassette	e16	down	1.62	0.00309	chr4:129878180-129878278	132320
Exon	ICE1	Alter. First Exon	e1	down	1.62	0.0221	chr5:5422786-5423112	23379
Exon	SERPINA1	Alter. Donor Splice Site	e4	down	1.62	0.025	chr14:94849395-94849577	5265
Exon	JMJD7 // JMJD7-PLA2G4B // PLA2G4B	unknown	e17	up	1.62	0.0406	chr15:42134017-42134147	100137047,100137049,8681
Exon	ITPRIPL2	Alter. First Exon	e1	down	1.62	0.0344	chr16:19125254-19125446	162073
Exon	GOT2	unknown	i6	up	1.62	0.0131	chr16:58752204-58752429	2806
Exon	MBTPS2 // YY2	unknown	i5	up	1.62	0.025	chrX:21871622-21874104	404281,51360
Exon	BRD2	unknown	i4	up	1.62	0.0327	chr6:32940705-32940860	6046
Exon	TAF5L	Alter. Terminal Exon	ae4	up	1.62	0.0128	chr1:229734940-229737940	27097
Exon	CSRP1	Intron Retention	ae6	up	1.62	0.0079	chr1:201456837-201457981	1465
Exon	TCTEX1D2 // TM4SF19 // TM4SF19-TCTEX1D2	Alter. Terminal Exon	e8	up	1.62	0.0218	chr3:196042968-196043095	100534611,116211,255758
Exon	C11orf80 // RCE1	unknown	i21	up	1.61	0.0163	chr11:66611836-66612339	79703,9986
Exon	ZNF138	Exon Cassette	e7	down	1.61	0.0385	chr7:64291318-64291454	7697
Exon	PRSS23	Exon Cassette	e7	down	1.61	0.0408	chr11:86661398-86661541	11098
Exon	RBM15B	Alter. Donor Splice Site	ae1	down	1.61	0.0417	chr3:51428856-51429560	29890
Exon	ZMYM1	Alter. Donor Splice Site	ae8	down	1.61	0.0195	chr1:35565049-35566700	79830
Exon	TSPAN1	unknown	e3	up	1.61	0.0293	chr1:46646772-46646836	10103
Exon	RPL13A // RPL13AP5 // SNORD32A // SNORD33 // SNORD34 // SNORD35A	Intron Retention	ae6	down	1.61	0.0285	chr19:49993957-49994035	23521,26816,26817,26818,26819,728658
Exon	UQCRC2	Alter. Terminal Exon	ae12	up	1.61	0.00597	chr16:21987565-21988268	7385
Exon	GLS	Alter. First Exon	ae12	up	1.61	0.0207	chr2:191791996-191792031	2744
Exon	SLC35G1	Alter. First Exon	e1	down	1.6	0.0465	chr10:95653917-95653968	159371
Exon	MSLN	Alter. First Exon	e1	down	1.6	0.028	chr16:810765-810821	10232
Exon	MIR6889 // RANGAP1	unknown	i19	up	1.6	0.0477	chr22:41645821-41647009	102466758,5905
Exon	C8orf37	unknown	e2	down	1.6	0.0381	chr8:96275914-96276001	157657
Exon	NSUN2	unknown	i18	up	1.6	0.000918	chr5:6600345-6602572	54888
Exon	STX1B	unknown	e6	down	1.6	0.0022	chr16:31008822-31008895	112755
Exon	COL7A1 // MIR711	unknown	i81	up	1.6	0.0189	chr3:48610990-48611121	100313843,1294
Exon	ABI3BP	Exon Cassette	e44	up	1.6	0.00667	chr3:100534755-100534814	25890
Exon	ZRSR2	Alter. Terminal Exon	e13	up	1.6	0.0447	chrX:15845312-15845412	8233
Exon	GPN1 // ZNF512	unknown	e28	down	1.6	0.0371	chr2:27864107-27864146	11321,84450
Exon	MAZ	Alter. First Exon	ae2	down	1.6	0.0495	chr16:29817824-29818127	4150
Exon	CPSF3L // MIR6727	Alter. First Exon	ae10	up	1.6	0.0435	chr1:1250342-1250549	102465435,54973
Exon	USP48	Alter. Terminal Exon	ae11	up	1.6	0.0398	chr1:22054338-22055061	84196
Exon	SP100	Alter. Terminal Exon	e32	down	1.6	0.0398	chr2:231407551-231410317	6672
Exon	MIR6742 // TRIM11	unknown	i6	up	1.6	0.0428	chr1:228582953-228583233	102465444,81559
Exon	ADD1	Exon Cassette	e19	down	1.6	0.024	chr4:2928369-2928402	118
Exon	PSMC2	Alter. Terminal Exon	ae5	up	1.59	0.0141	chr7:103002536-103003076	5701
Exon	SEC31A // THAP9-AS1	unknown	i4	up	1.59	0.0416	chr4:83816927-83819140	100499177,22872
Exon	GSS	Intron Retention	ae7	up	1.59	0.00646	chr20:33530430-33530732	2937
Exon	KLHDC8B	Alter. First Exon	e1	down	1.59	0.044	chr3:49209018-49209118	200942
Exon	ASPH	Alter. Terminal Exon	e31	up	1.59	0.0281	chr8:62413114-62416067	444
Exon	ARFGEF1	unknown	e2	down	1.59	0.0245	chr8:68214670-68214700	10565
Exon	ZNF480	Alter. First Exon	e1	down	1.59	0.0115	chr19:52800422-52800476	147657
Exon	TTC17	unknown	e24	down	1.59	0.0167	chr11:43511789-43511908	55761
Exon	TSPAN1	unknown	e2	up	1.59	0.0446	chr1:46646198-46646330	10103
Exon	RBM26	Alter. First Exon	ae13	up	1.59	0.0263	chr13:79928705-79928893	64062
Exon	LEMD3	Alter. First Exon	e1	down	1.59	0.00236	chr12:65563351-65564197	23592
Exon	YPEL5	Exon Cassette	e3	down	1.59	0.0146	chr2:30371111-30371171	51646
Exon	DPYSL3	Alter. First Exon	e2	up	1.59	0.0317	chr5:146833111-146833156	1809
Exon	MAZ	Alter. First Exon	e2	down	1.59	0.0244	chr16:29818128-29818214	4150
Exon	KLC4	unknown	e20	down	1.59	0.027	chr6:43041640-43041703	89953
Exon	KLHDC3	unknown	i11	up	1.59	0.0144	chr6:42987138-42988404	116138
Exon	ITGB4	unknown	e39	down	1.59	0.0354	chr17:73753024-73753188	3691
Exon	BRIX1	Intron Retention	ae6	up	1.58	0.0172	chr5:34922874-34923105	55299
Exon	NT5C2	Exon Cassette	e9	up	1.58	0.00409	chr10:104865114-104865137	22978
Exon	---	Exon Cassette	e3	up	1.58	0.0323	chr17:35284993-35285098	---
Exon	MTCL1	unknown	i8	up	1.58	0.0359	chr18:8787302-8789671	23255
Exon	AHCY	unknown	i5	up	1.58	0.00674	chr20:32880313-32881270	191
Exon	JMJD7 // JMJD7-PLA2G4B // PLA2G4B	unknown	e21	up	1.58	0.0339	chr15:42135874-42136009	100137047,100137049,8681
Exon	MITF	Alter. First Exon	e1	down	1.58	0.0225	chr3:69788586-69788852	4286
Exon	EIF4G2	Intron Retention	ae21	up	1.58	0.0436	chr11:10821303-10821635	1982
Exon	NSUN2	unknown	i13	up	1.58	0.0197	chr5:6607025-6607311	54888
Exon	SMC4	unknown	i2	up	1.58	0.00604	chr3:160118754-160119702	10051
Exon	C2CD3	Alter. Terminal Exon	e8	up	1.58	0.00413	chr11:73839612-73840886	26005
Exon	TKT	Alter. Terminal Exon	e17	up	1.58	0.00465	chr3:53258717-53259624	7086
Exon	UBA3	unknown	i13	up	1.58	0.0146	chr3:69105844-69105928	9039
Exon	PRDM10	Exon Cassette	e19	down	1.58	0.0398	chr11:129781979-129782018	56980
Exon	AURKAIP1	unknown	i1	down	1.58	9.41e-05	chr1:1310246-1310375	54998
Exon	BRD9	Exon Cassette	e14	down	1.58	0.0102	chr5:882951-883004	65980
Exon	GLA	unknown	i3	up	1.58	0.0227	chrX:100655745-100656121	2717
Exon	C1QTNF9B-AS1	unknown	e3	down	1.58	0.0325	chr13:24464139-24464181	542767
Exon	BTBD3	Alter. First Exon	e1	down	1.57	0.0224	chr20:11871371-11871602	22903
Exon	---	Alter. First Exon	ae10	up	1.57	0.013	chr7:66006349-66006454	---
Exon	SRPK2	Alter. First Exon	ae5	up	1.57	0.0332	chr7:104909316-104909523	6733
Exon	MYPN	Exon Cassette	e2	up	1.57	0.0367	chr10:69866297-69866558	84665
Exon	SEC31A // THAP9-AS1	Exon Cassette	e30	up	1.57	0.019	chr4:83752089-83752127	100499177,22872
Exon	NBEA	Exon Cassette	e32	up	1.57	0.0401	chr13:35782837-35782991	26960
Exon	CAPN15	Alter. Terminal Exon	e4	down	1.57	0.0359	chr16:587134-589857	6650
Exon	DNAL4	unknown	e2	down	1.57	0.00469	chr22:39178667-39178874	10126
Exon	FBXO16 // ZNF395	unknown	e2	up	1.57	0.0179	chr8:28340864-28340978	157574,55893
Exon	COL5A1	unknown	i67	down	1.57	0.041	chr9:137721891-137721953	1289
Exon	SNX16	unknown	e6	down	1.57	0.0412	chr8:82727559-82727628	64089
Exon	ZNF480	Exon Cassette	e3	down	1.57	0.0157	chr19:52817406-52817532	147657
Exon	TTC17	Alter. First Exon	e25	down	1.57	0.0167	chr11:43513570-43513713	55761
Exon	ADCY10P1 // NFYA	Alter. Terminal Exon	ae13	up	1.57	0.021	chr6:41069854-41070145	221442,4800
Exon	LPIN1	Exon Cassette	e5	down	1.57	0.00362	chr2:11882141-11882277	23175
Exon	NSDHL	Exon Cassette	e2	down	1.57	0.0342	chrX:152000178-152000244	50814
Exon	CRLF1	unknown	e8	up	1.57	0.0033	chr19:18704874-18704916	9244
Exon	SRSF3	Alter. Terminal Exon	ae4	up	1.57	0.00897	chr6:36568054-36568658	6428
Exon	NLRC5	Alter. Terminal Exon	e37	up	1.57	0.0198	chr16:57095772-57095838	84166
Exon	MIR612 // NEAT1	Alter. First Exon	ae2	up	1.57	0.0169	chr11:65190269-65192786	283131,693197
Exon	TRHDE-AS1	unknown	i2	up	1.57	0.00167	chr12:72658401-72665601	283392
Exon	SP100	Exon Cassette	e25	down	1.57	0.0108	chr2:231372708-231372746	6672
Exon	ITGB1BP1	Alter. Donor Splice Site	ae2	down	1.57	0.0232	chr2:9562996-9563093	9270
Exon	RBAK // RBAK-RBAKDN // RBAKDN // RNF216P1	unknown	e12	down	1.57	0.00701	chr7:5087664-5087722	100533952,389458,441191,57786
Exon	NCK2	unknown	e2	up	1.57	0.0365	chr2:106432887-106433070	8440
Exon	ATXN1	Alter. First Exon	e1	down	1.57	0.0108	chr6:16761528-16761724	6310
Exon	MIR6888	unknown	e2	up	1.57	0.0468	chr2:159857592-159857701	102465535
Exon	EFCAB13 // ITGB3	unknown	e18	up	1.57	0.013	chr17:45401820-45401889	124989,3690
Exon	BRIX1	Alter. Terminal Exon	ae4	up	1.56	0.0379	chr5:34922393-34922412	55299
Exon	STARD9	unknown	e3	down	1.56	0.0208	chr15:42877719-42877835	57519
Exon	CHMP4A // IPO4 // MDP1 // NEDD8 // NEDD8-MDP1 // TM9SF1	unknown	i21	down	1.56	0.0472	chr14:24661562-24661852	100528064,10548,145553,29082,4738,79711
Exon	NOL4L	unknown	e6	down	1.56	0.00728	chr20:31115560-31115715	140688
Exon	TSPAN4	Alter. First Exon	e3	up	1.56	0.0475	chr11:844446-844587	0
Exon	LINC00673	Exon Cassette	e6	down	1.56	0.0328	chr17:70416840-70417103	100499467
Exon	HSP90AA1	unknown	i11	up	1.56	0.0183	chr14:102548781-102549000	3320
Exon	CLTCL1	unknown	e5	up	1.56	0.0138	chr22:19226797-19226910	8218
Exon	MAPK8IP1	Alter. Donor Splice Site	e4	down	1.56	0.0448	chr11:45921784-45922003	9479
Exon	CTNND1 // TMX2 // TMX2-CTNND1	Alter. First Exon	e1	down	1.56	0.0423	chr11:57479995-57480279	100528016,1500,51075
Exon	RTN3	Exon Cassette	e4	up	1.56	0.0232	chr11:63486454-63488504	10313
Exon	ZBTB48	Alter. First Exon	ae5	up	1.56	0.0344	chr1:6645362-6645978	3104
Exon	SLF1	Alter. First Exon	e1	down	1.56	0.0244	chr5:93954353-93954470	84250
Exon	HARS2	Alter. Terminal Exon	ae6	up	1.56	0.0345	chr5:140075511-140075687	23438
Exon	RNF220	Alter. First Exon	e7	down	1.56	0.00644	chr1:45097704-45097880	55182
Exon	CCDC18	Exon Cassette	e28	up	1.56	0.0171	chr1:93735904-93736371	343099
Exon	RWDD3 // TMEM56 // TMEM56-RWDD3	Alter. Terminal Exon	e14	down	1.56	0.0167	chr1:95710122-95710207	100527978,148534,25950
Exon	MIR1304 // SNORA8 // SNORA18 // SNORA25 // SNORA32 // SNORA40 // SNORD5 // TAF1D	unknown	i5	up	1.56	0.0153	chr11:93469470-93469858	100302240,654320,677805,677822,684959,692063,692072,79101
Exon	HSPA8	Alter. First Exon	ae5	up	1.56	0.0361	chr11:122930736-122930822	3312
Exon	TMSB15B	unknown	e3	down	1.56	0.0263	chrX:103216594-103217296	286527
Exon	YBX3	Intron Retention	ae5	up	1.56	0.0184	chr12:10862713-10865808	8531
Exon	FKBP9	Alter. First Exon	e6	down	1.56	0.0432	chr7:33019086-33019195	11328
Exon	MTURN	Alter. Donor Splice Site	e3	down	1.56	0.0061	chr7:30185902-30185915	222166
Exon	ODF2L	unknown	i14	up	1.56	0.000405	chr1:86821066-86822125	57489
Exon	GBA // GBAP1	unknown	e24	down	1.56	0.000992	chr1:155184844-155184952	2629,2630
Exon	DCAF8 // PEX19	unknown	e5	down	1.56	0.0232	chr1:160251828-160251989	50717,5824
Exon	VEPH1	unknown	e16	down	1.56	0.000428	chr3:156983314-156983450	79674
Exon	DLG1	unknown	i28	up	1.56	0.0127	chr3:196792319-196792577	1739
Exon	RABGGTB // SNORD45A // SNORD45B // SNORD45C	unknown	i14	up	1.55	0.0171	chr1:76259919-76260194	26804,26805,5876,692085
Exon	SRSF5	Alter. Terminal Exon	ae5	up	1.55	0.00201	chr14:70235642-70235898	6430
Exon	SS18L1	Alter. Terminal Exon	e13	up	1.55	0.047	chr20:60755225-60757566	26039
Exon	HSP90AA1	Alter. Terminal Exon	ae11	up	1.55	0.0313	chr14:102549001-102549369	3320
Exon	LAMA5 // MIR4758	unknown	e3	down	1.55	0.0278	chr20:60928189-60928306	100616340,3911
Exon	CCT8	Exon Cassette	e2	down	1.55	0.027	chr21:30445580-30445671	10694
Exon	FBXO16 // ZNF395	unknown	e5	up	1.55	0.0291	chr8:28314282-28314446	157574,55893
Exon	ZNF845	unknown	e3	down	1.55	0.0438	chr19:53844488-53844575	91664
Exon	C11orf98 // LBHD1	Intron Retention	ae5	down	1.55	0.00948	chr11:62432445-62432601	102288414,79081
Exon	MAPK8IP1	Exon Cassette	e5	down	1.55	0.0378	chr11:45923531-45923612	9479
Exon	RASGRF2	unknown	e18	down	1.55	0.0433	chr5:80422893-80422982	5924
Exon	KDM1A	Alter. First Exon	e1	down	1.55	0.041	chr1:23346048-23346440	23028
Exon	SURF1	Exon Cassette	e3	down	1.55	0.0108	chr9:136223123-136223174	6834
Exon	MSL3	Alter. Terminal Exon	ae11	up	1.55	0.00574	chrX:11783853-11786096	10943
Exon	CBX5 // MIR3198-2	Alter. First Exon	e1	down	1.55	0.0339	chr12:54673791-54673914	100616400,23468
Exon	C1QTNF9 // SPATA13	unknown	e15	up	1.55	0.00283	chr13:24863137-24863316	221178,338872
Exon	RBAK // RBAK-RBAKDN // RBAKDN // RNF216P1	Alter. First Exon	e13	down	1.55	0.0239	chr7:5096926-5097052	100533952,389458,441191,57786
Exon	SCMH1	Exon Cassette	e6	up	1.55	0.0305	chr1:41625396-41625604	22955
Exon	RNF217	Exon Cassette	e2	down	1.55	0.024	chr6:125292624-125292744	154214
Exon	CUL4A	unknown	i7	up	1.54	0.0198	chr13:113883834-113887466	8451
Exon	CREM	Exon Cassette	e15	down	1.54	0.0323	chr10:35490379-35490414	1390
Exon	RPP30	Alter. Terminal Exon	e15	up	1.54	0.0243	chr10:92665059-92668312	10556
Exon	EDEM2 // MMP24-AS1	Alter. Terminal Exon	e2	down	1.54	0.00504	chr20:33864137-33865734	101410538,55741
Exon	CCS	unknown	i4	up	1.54	0.0057	chr11:66367108-66367959	9973
Exon	VPS13B	unknown	e38	down	1.54	0.0234	chr8:100673582-100673719	157680
Exon	ASPH	Exon Cassette	e4	down	1.54	0.0379	chr8:62594997-62595041	444
Exon	CD59	Alter. First Exon	ae6	down	1.54	0.039	chr11:33744009-33744018	966
Exon	C8orf37	Alter. First Exon	e1	down	1.54	0.0271	chr8:96281262-96281461	157657
Exon	ZNF480	Alter. Donor Splice Site	e2	down	1.54	0.00784	chr19:52803647-52803731	147657
Exon	SLC35C1	Alter. First Exon	e1	down	1.54	0.021	chr11:45825971-45826068	55343
Exon	ZNF224	unknown	e2	down	1.54	0.0369	chr19:44600496-44600584	7767
Exon	ZFYVE21	Exon Cassette	e6	up	1.54	0.0213	chr14:104196130-104196183	79038
Exon	HSPA8	unknown	i7	up	1.54	0.021	chr11:122929538-122929765	3312
Exon	TBC1D19	unknown	e19	up	1.54	0.0445	chr4:26750033-26750148	55296
Exon	SSFA2	Exon Cassette	e3	up	1.54	0.026	chr2:182758120-182758472	6744
Exon	DTNB	unknown	e14	down	1.54	0.0287	chr2:25674416-25674503	1838
Exon	TAOK1	Alter. First Exon	e1	down	1.54	0.0248	chr17:27717943-27718042	57551
Exon	ABCC5	Alter. Acceptor Splice Site	ae8	down	1.54	0.0319	chr3:183702682-183703090	10057
Exon	BCL2L2 // BCL2L2-PABPN1 // PABPN1	unknown	i7	up	1.53	0.00863	chr14:23792276-23792585	100529063,599,8106
Exon	EXOC3	unknown	e15	up	1.53	0.0277	chr5:468985-469057	11336
Exon	DPP8	Exon Cassette	e3	down	1.53	0.0395	chr15:65807993-65808128	54878
Exon	GATSL3 // TBC1D10A	Exon Cassette	e12	up	1.53	0.0393	chr22:30684694-30684764	652968,83874
Exon	LYPLA1	Alter. First Exon	e2	down	1.53	0.0212	chr8:55013909-55014113	10434
Exon	MIR6807 // TRIM28	unknown	i12	up	1.53	0.000996	chr19:59060608-59060697	10155,102465976
Exon	TTC17	Alter. First Exon	e22	down	1.53	0.0214	chr11:43471632-43471791	55761
Exon	FAM111A	Alter. First Exon	ae5	up	1.53	0.00744	chr11:58915718-58916176	63901
Exon	NRG1	unknown	e16	down	1.53	0.00725	chr8:32616824-32616954	3084
Exon	YBX1	Alter. First Exon	e1	down	1.53	0.0061	chr1:43147906-43148229	4904
Exon	NICN1	Alter. First Exon	e1	down	1.53	0.0486	chr3:49466540-49466759	84276
Exon	YIPF6	Alter. Donor Splice Site	ae2	down	1.53	0.0398	chrX:67718966-67718999	286451
Exon	ABI3BP	Exon Cassette	e45	up	1.53	0.0298	chr3:100532504-100532578	25890
Exon	MTM1	Alter. First Exon	e1	down	1.53	0.014	chrX:149737047-149737112	4534
Exon	SUGP2	Exon Cassette	e10	down	1.53	0.0171	chr19:19114304-19114416	10147
Exon	FNIP1 // RAPGEF6	Alter. Terminal Exon	e18	up	1.53	0.0175	chr5:130977407-130980455	51735,96459
Exon	SWT1	unknown	e2	down	1.53	0.0467	chr1:185129965-185130057	54823
Exon	CLK4	Alter. Terminal Exon	ae8	up	1.53	0.0124	chr5:178043949-178044070	57396
Exon	PHLDB2 // PLCXD2	unknown	e2	up	1.53	0.023	chr3:111426773-111427233	257068,90102
Exon	DTNB	unknown	e15	down	1.53	0.0108	chr2:25656778-25656863	1838
Exon	PRDX1	Alter. Donor Splice Site	ae2	down	1.53	0.0312	chr1:45987280-45987499	5052
Exon	KLHL23 // PHOSPHO2	Alter. Terminal Exon	e5	up	1.53	0.0487	chr2:170557456-170558216	151230,493911
Exon	DDX42 // MAP3K3	Exon Cassette	e20	down	1.53	0.0297	chr17:61852468-61852538	11325,4215
Exon	ACADVL	unknown	i17	down	1.53	0.0356	chr17:7127563-7127639	37
Exon	VEPH1	unknown	e10	down	1.53	0.0125	chr3:157098944-157099164	79674
Exon	UNK	unknown	e11	down	1.53	0.0456	chr17:73812851-73812993	85451
Exon	SETD9	Alter. First Exon	e1	down	1.52	0.0248	chr5:56205287-56205570	133383
Exon	SRSF6	unknown	i3	up	1.52	0.0275	chr20:42088061-42088410	6431
Exon	NELFCD	unknown	i9	up	1.52	0.0124	chr20:57566502-57566935	51497
Exon	MYPN	Exon Cassette	e3	up	1.52	0.0118	chr10:69869362-69869480	84665
Exon	VEZF1	unknown	i1	up	1.52	0.0134	chr17:56060754-56065438	7716
Exon	NBEA	unknown	e11	up	1.52	0.00192	chr13:35644856-35644989	26960
Exon	VPS13B	unknown	e54	down	1.52	0.00825	chr8:100836060-100836206	157680
Exon	ZNF525 // ZNF765	Alter. First Exon	e6	down	1.52	0.0278	chr19:53898397-53898446	170958,91661
Exon	ERI1	Alter. First Exon	e1	down	1.52	0.0197	chr8:8860314-8860681	90459
Exon	EGLN2 // MIA // MIA-RAB4B // RAB4B // RAB4B-EGLN2	Alter. Terminal Exon	e14	up	1.52	0.0411	chr19:41302475-41302849	100529262,100529264,112398,53916,8190
Exon	TTC37	unknown	i23	up	1.52	0.0496	chr5:94852290-94852374	9652
Exon	IMPDH2	unknown	i7	down	1.52	0.02	chr3:49064042-49064118	3615
Exon	GBGT1 // RALGDS	unknown	e13	down	1.52	0.0426	chr9:135987428-135987538	26301,5900
Exon	FNBP1	Alter. Terminal Exon	e20	down	1.52	0.0229	chr9:132652663-132652824	23048
Exon	SCML1	Intron Retention	ae3	down	1.52	0.0383	chrX:17763660-17764134	6322
Exon	LYRM5	Alter. Donor Splice Site	ae1	down	1.52	0.022	chr12:25348272-25348275	144363
Exon	RPL10 // SNORA70	Alter. First Exon	e1	down	1.52	0.00222	chrX:153626406-153626735	26778,6134
Exon	MSH2	Alter. First Exon	e1	down	1.52	0.00293	chr2:47630206-47630541	4436
Exon	SAFB2	Alter. First Exon	ae6	up	1.52	0.0339	chr19:5612484-5612549	9667
Exon	ZNF20 // ZNF625 // ZNF625-ZNF20	unknown	e3	down	1.52	0.0413	chr19:12258209-12258269	100529855,7568,90589
Exon	DOCK6	unknown	e15	down	1.52	0.036	chr19:11348862-11348979	57572
Exon	SNRNP48	Alter. Acceptor Splice Site	ae5	up	1.52	0.0139	chr6:7599906-7601568	154007
Exon	MORF4L2	unknown	i3	up	1.52	0.0218	chrX:102939657-102940097	9643
Exon	LRIG3	unknown	e3	down	1.52	0.0348	chr12:59308045-59308116	121227
Exon	MTURN	Alter. Donor Splice Site	e3	down	1.52	0.0442	chr7:30185793-30185901	222166
Exon	FAM83C-AS1	Alter. First Exon	e1	down	1.52	0.00457	chr20:33873054-33873118	140846
Exon	VEPH1	unknown	e12	down	1.52	0.0136	chr3:157081152-157081549	79674
Exon	BIVM // BIVM-ERCC5 // ERCC5	Alter. Terminal Exon	e4	down	1.51	0.00602	chr13:103468778-103468904	100533467,2073,54841
Exon	EGFL8 // PPT2 // PPT2-EGFL8	unknown	e13	down	1.51	0.00375	chr6:32134275-32134397	100532746,80864,9374
Exon	RAD51B	Alter. Terminal Exon	e13	down	1.51	0.0285	chr14:68963841-68964597	5890
Exon	COA1	Alter. First Exon	ae5	down	1.51	1.92e-05	chr7:43687233-43688197	55744
Exon	ZNF343	Alter. Donor Splice Site	ae2	down	1.51	0.0335	chr20:2489445-2489525	79175
Exon	CAV1	Alter. Donor Splice Site	ae1	down	1.51	0.0248	chr7:116165147-116165859	857
Exon	FBF1 // MRPL38	unknown	i38	up	1.51	0.046	chr17:73897354-73897791	64978,85302
Exon	BHLHE40	unknown	i4	up	1.51	0.0003	chr3:5023201-5024520	8553
Exon	MYBL1	Exon Cassette	e15	up	1.51	0.0339	chr8:67478298-67478477	4603
Exon	CNOT6	unknown	e2	down	1.51	0.0175	chr5:179921575-179921763	57472
Exon	ZNF525 // ZNF765	unknown	e7	down	1.51	0.037	chr19:53901196-53901283	170958,91661
Exon	CIRBP	Alter. Acceptor Splice Site	ae3	up	1.51	0.0352	chr19:1271120-1271138	1153
Exon	CIRBP	Alter. Acceptor Splice Site	ae3	up	1.51	0.00385	chr19:1271246-1271327	1153
Exon	PPCDC	Alter. First Exon	e1	down	1.51	0.0318	chr15:75315896-75315967	60490
Exon	ADAMTS6	unknown	e7	up	1.51	0.0488	chr5:64747301-64747446	11174
Exon	GFM2	unknown	i11	up	1.51	0.028	chr5:74037434-74041501	84340
Exon	PARPBP	Alter. Terminal Exon	e9	up	1.51	0.00132	chr12:102548605-102549060	55010
Exon	ASB9	Alter. Acceptor Splice Site	e4	down	1.51	0.0343	chrX:15270375-15270437	140462
Exon	FNIP1 // RAPGEF6	unknown	e16	up	1.51	0.00709	chr5:130987494-130987691	51735,96459
Exon	DYRK1B	Alter. Acceptor Splice Site	e10	down	1.51	0.00572	chr19:40316819-40316886	9149
Exon	UQCRC2	unknown	i12	up	1.51	0.0323	chr16:21988269-21991867	7385
Exon	MFAP2	Intron Retention	ae3	down	1.51	0.048	chr1:17303693-17304730	4237
Exon	USB1	Alter. Terminal Exon	e5	up	1.51	0.016	chr16:58046225-58047474	79650
Exon	HDAC8	unknown	e12	down	1.51	0.0332	chrX:71571582-71571687	55869
Exon	ALPK1	Alter. First Exon	ae3	up	1.51	0.04	chr4:113298852-113298884	80216
Exon	LIMA1	unknown	e3	up	1.51	0.0357	chr12:50625447-50625492	51474
Exon	RGS7	unknown	e17	down	1.51	0.00404	chr1:240976917-240977027	6000
Exon	NEGR1	unknown	e6	down	1.51	0.0139	chr1:72076708-72076828	257194
Exon	MGEA5	Exon Cassette	e5	up	1.5	0.0433	chr10:103572457-103572679	10724
Exon	DPYSL4	unknown	e8	down	1.5	0.0325	chr10:134012355-134012475	10570
Exon	LINC00673	unknown	e3	up	1.5	0.0496	chr17:70424376-70424438	100499467
Exon	GNPDA2	Exon Cassette	e5	down	1.5	0.0152	chr4:44716612-44716675	132789
Exon	LAMA3	unknown	e3	up	1.5	0.0304	chr18:21327907-21328024	3909
Exon	RPS6KL1	unknown	e4	down	1.5	0.0169	chr14:75386547-75386671	83694
Exon	HSP90AA1	unknown	i12	up	1.5	0.0119	chr14:102548158-102548446	3320
Exon	TMEM189 // TMEM189-UBE2V1 // UBE2V1	Alter. Terminal Exon	e17	up	1.5	0.0385	chr20:48711951-48712806	387521,387522,7335
Exon	RBM4 // RBM14 // RBM14-RBM4	unknown	i2	up	1.5	4.67e-05	chr11:66393150-66393931	100526737,10432,5936
Exon	MYO10	Alter. First Exon	e2	up	1.5	0.0028	chr5:16916163-16916635	4651
Exon	PRMT5	unknown	i2	up	1.5	0.00687	chr14:23397420-23397704	10419
Exon	ABI3BP	Exon Cassette	e43	up	1.5	0.00135	chr3:100535531-100535611	25890
Exon	CORO1B // PTPRCAP	Intron Retention	ae12	up	1.5	0.0398	chr11:67205153-67205517	57175,5790
Exon	CEP89	Alter. Terminal Exon	e2	down	1.5	0.000605	chr19:33459814-33462560	84902
Exon	PRICKLE4 // TOMM6	Intron Retention	ae3	up	1.5	0.0126	chr6:41751344-41751471	100188893,29964
Exon	ZNF451	Alter. Terminal Exon	e5	up	1.5	0.0123	chr6:56965401-56974510	26036
Exon	ADGRG1	Alter. Acceptor Splice Site	ae7	down	1.5	0.00713	chr16:57685097-57685111	9289
Exon	MAP3K6	unknown	e8	up	1.5	0.0202	chr1:27689131-27689243	9064
Exon	SP100	unknown	e29	down	1.5	0.0207	chr2:231405591-231405711	6672
Exon	ASH1L // MIR555	unknown	e13	down	1.5	0.00249	chr1:155330091-155330199	55870,693140
Exon	DCAF8 // PEX19	unknown	e6	down	1.5	0.00569	chr1:160249859-160250035	50717,5824
Exon	PNISR	Alter. Terminal Exon	ae10	up	1.5	0.00775	chr6:99851758-99851972	25957
Exon	LUC7L3	Exon Cassette	e3	down	1.5	0.00735	chr17:48814648-48814840	51747
Exon	ABCC5	Intron Retention	ae7	down	1.5	0.0188	chr3:183703243-183705556	10057
Exon	TCTEX1D2 // TM4SF19 // TM4SF19-TCTEX1D2	Alter. Terminal Exon	ae8	up	1.5	0.0104	chr3:196043096-196043101	100534611,116211,255758
